# Supplementary material for: 4,4′-[Propane-1,2-diyl­bis(nitrilo­methyl­idyne)]­dibenzo­nitrile–4,4′-[ethane-1,2-diylbis(nitrilo­methyl­idyne)]dibenzonitrile [0.796 (2)/0.204 (2)]
Source: Acta Crystallogr Sect E Struct Rep Online. 2008 Oct 18;64(Pt 11):o2124. doi: 10.1107/S1600536808031097 (PMC2959562; doi:10.1107/S1600536808031097)
Supplement: Supplementary file 1 [file e-64-o2124-sup1.cif]

##############################################################################
###                                                                        ###
###        Electronic paper (Acta Crystallographica Section E)             ###
###                                                                        ###
##############################################################################
#                                                                            #
# This CIF contains the data in a paper accepted for publication in Acta     #
# Crystallographica Section E. It conforms to the requirements of Notes      #
# for Authors for Section E, and has been peer reviewed under the auspices   #
# of the IUCr Commission on Journals.                                        #
#                                                                            #
# Full details of the Crystallographic Information File format               #
# are given in the paper "The Crystallographic Information File (CIF):       #
# a New Standard Archive File for Crystallography" by S. R. Hall, F. H.      #
# Allen and I. D. Brown [Acta Cryst. (1991), A47, 655-685].                  #
#                                                                            #
# The current version of the core CIF dictionary is obtainable from          #
# ftp://ftp.iucr.org/pub/cif_core.dic. The current version number is 2.4.    #
#                                                                            #
# Software is freely available for graphical display of the structure(s) in  #
# this CIF.  For information consult the CIF home page http://www.iucr.org/  #
# cif/home.html                                                              #
#                                                                            #
# This file may be used for bona fide research purposes within the           #
# scientific community so long as proper attribution is given to the journal # 
# article from which it was obtained.                                        #
#                                                                            #
##############################################################################
                                             
data_global
_audit_creation_method     'form.cif (version 2.0)'
_journal_data_validation_number     ?
_journal_date_recd_electronic     2008-08-28
_journal_date_accepted     2008-09-25
_journal_name_full     'Acta Crystallographica, Section E'
_journal_year     2008
_journal_volume     64
_journal_issue     11
_journal_page_first     o2124
_journal_page_last     o2124
_journal_paper_category     QO
_journal_coeditor_code     EZ2140
_publ_contact_author_name     'Prof. Fun Hoong Kun'
_publ_contact_author_address
;
      X-ray Crystallography Unit
      School of Physics
      Universiti Sains Malaysia
      11800 USM, Penang
      MALAYSIA
;
_publ_contact_author_email     hkfun@usm.my
_publ_contact_author_fax     '6 04 6579150'
_publ_contact_author_phone     '6 04 6533652'
_publ_section_title
;
The cocrystal 4,4'-[propane-1,2-diylbis(nitrilomethylidyne)]dibenzonitrile--\
4,4'-[ethane-1,2-diylbis(nitrilomethylidyne)]dibenzonitrile [0.796(2)/0.204(2)]
;
loop_
    _publ_author_name
    _publ_author_footnote
    _publ_author_address
    'Hoong-Kun Fun' ?
;     X-ray Crystallography Unit
      School of Physics
      Universiti Sains Malaysia
      11800 USM, Penang
      Malaysia
;
    'Reza Kia'
;
      Additional correspondence author: e-mail: zsrkk@yahoo.com.
;
;     X-ray Crystallography Unit
      School of Physics
      Universiti Sains Malaysia
      11800 USM, Penang
      Malaysia
;
    'Hadi Kargar' ?
;     Department of Chemistry,
      School of Science,
      Payame Noor University (PNU),
      Ardakan, Yazd,
      Iran
;
data_I
_audit_creation_method     SHELXL-97
_chemical_name_systematic
;
4,4'-[propane-1,2-diylbis(nitrilomethylidyne)]dibenzonitrile--
4,4'-[ethane-1,2-diylbis(nitrilomethylidyne)]dibenzonitrile [0.796(2)/0.204(2)]
;
_chemical_name_common
;
;
_chemical_formula_moiety     '0.796(C19 H16 N4), 0.204(C18 H14 N4)'
_chemical_formula_sum     'C18.81 H15.61 N4'
_chemical_formula_iupac     '0.796C19 H16 N4, 0.204C18 H14 N4'
_chemical_formula_weight     297.68
_chemical_melting_point     ?
_symmetry_cell_setting     'Triclinic'
_symmetry_space_group_name_H-M     'P-1'
_symmetry_space_group_name_Hall     '-P 1'
loop_
    _symmetry_equiv_pos_as_xyz
    'x, y, z'
    '-x, -y, -z'
_cell_length_a     9.2370(2)
_cell_length_b     9.7769(2)
_cell_length_c     9.8169(2)
_cell_angle_alpha     81.8460(10)
_cell_angle_beta     75.0980(10)
_cell_angle_gamma     67.4210(10)
_cell_volume     790.15(3)
_cell_formula_units_Z     2
_cell_measurement_reflns_used     6569
_cell_measurement_theta_min     3.21
_cell_measurement_theta_max     30.83
_cell_measurement_temperature     100.00(10)
_exptl_crystal_description     'block'
_exptl_crystal_colour     'colourless'
_exptl_crystal_size_max     0.39
_exptl_crystal_size_mid     0.38
_exptl_crystal_size_min     0.27
_exptl_crystal_density_diffrn     1.251
_exptl_crystal_density_meas     ?
_exptl_crystal_density_method     'not measured'
_exptl_crystal_F_000     313
_exptl_absorpt_coefficient_mu     0.077
_exptl_absorpt_correction_type     'multi-scan'
_exptl_absorpt_process_details     '(<i>SADABS</i>; Bruker, 2005)'
_exptl_absorpt_correction_T_min     0.8896
_exptl_absorpt_correction_T_max     0.9793
_exptl_special_details
;
The low-temperature data was collected with the Oxford Cyrosystem Cobra
low-temperature attachment.
;
_diffrn_ambient_temperature     100.00(10)
_diffrn_radiation_type     MoK\a
_diffrn_radiation_wavelength     0.71073
_diffrn_radiation_source     'fine-focus sealed tube'
_diffrn_radiation_monochromator     graphite
_diffrn_measurement_device_type
;
Bruker SMART APEXII CCD area-detector diffractometer
;
_diffrn_measurement_method     '\f and \w scans'
_diffrn_detector_area_resol_mean     ?
_diffrn_reflns_number     17295
_diffrn_reflns_av_R_equivalents     0.0204
_diffrn_reflns_av_sigmaI/netI     0.0180
_diffrn_reflns_theta_min     2.15
_diffrn_reflns_theta_max     30.13
_diffrn_reflns_theta_full     30.13
_diffrn_measured_fraction_theta_max     0.993
_diffrn_measured_fraction_theta_full     0.993
_diffrn_reflns_limit_h_min     -13
_diffrn_reflns_limit_h_max     13
_diffrn_reflns_limit_k_min     -13
_diffrn_reflns_limit_k_max     13
_diffrn_reflns_limit_l_min     -13
_diffrn_reflns_limit_l_max     13
_diffrn_standards_number     0
_diffrn_standards_interval_count     ?
_diffrn_standards_interval_time     ?
_diffrn_standards_decay_%     ?
_refine_special_details
;
Refinement of <i>F</i>^2^ against ALL reflections. The weighted <i>R</i>-factor
<i>wR</i> and goodness of fit <i>S</i> are based on <i>F</i>^2^, conventional
<i>R</i>-factors <i>R</i> are based on <i>F</i>, with <i>F</i> set to zero for
negative <i>F</i>^2^. The threshold expression of <i>F</i>^2^ >
\s(<i>F</i>^2^) is used only for calculating <i>R</i>-factors(gt) <i>etc</i>.
and is not relevant to the choice of reflections for refinement.
<i>R</i>-factors based on <i>F</i>^2^ are statistically about twice as large
as those based on <i>F</i>, and <i>R</i>- factors based on ALL data will be
even larger.
;
_reflns_number_total     4628
_reflns_number_gt     3746
_reflns_threshold_expression     I>2\s(I)
_refine_ls_structure_factor_coef     Fsqd
_refine_ls_matrix_type     full
_refine_ls_R_factor_all     0.0699
_refine_ls_R_factor_gt     0.0590
_refine_ls_wR_factor_gt     0.1728
_refine_ls_wR_factor_ref     0.1820
_refine_ls_goodness_of_fit_ref     1.045
_refine_ls_restrained_S_all     1.045
_refine_ls_number_reflns     4628
_refine_ls_number_parameters     230
_refine_ls_number_restraints     0
_refine_ls_hydrogen_treatment     'constr'
_refine_ls_weighting_scheme     calc
_refine_ls_weighting_details
         'calc w=1/[\s^2^(Fo^2^)+(0.0996P)^2^+0.2311P] where P=(Fo^2^+2Fc^2^)/3'
_atom_sites_solution_hydrogens     geom
_atom_sites_solution_primary     direct
_atom_sites_solution_secondary     difmap
_refine_ls_shift/su_max     0.000
_refine_ls_shift/su_mean     0.000
_refine_diff_density_max     0.572
_refine_diff_density_min     -0.480
_refine_ls_extinction_method     none
_refine_ls_extinction_coef     ?
loop_
    _atom_type_symbol
    _atom_type_description
    _atom_type_scat_dispersion_real
    _atom_type_scat_dispersion_imag
    _atom_type_scat_source
    'C' 'C' 0.0033 0.0016
                         'International Tables Vol C Tables 4.2.6.8 and 6.1.1.4'
    'H' 'H' 0.0000 0.0000
                         'International Tables Vol C Tables 4.2.6.8 and 6.1.1.4'
    'N' 'N' 0.0061 0.0033
                         'International Tables Vol C Tables 4.2.6.8 and 6.1.1.4'
_computing_data_collection     'APEX2 (Bruker, 2005)'
_computing_cell_refinement     'SAINT (Bruker, 2005)'
_computing_data_reduction     'SAINT (Bruker, 2005)'
_computing_structure_solution     'SHELXTL (Sheldrick, 2008)'
_computing_structure_refinement     'SHELXTL (Sheldrick, 2008)'
_computing_molecular_graphics     'SHELXTL (Sheldrick, 2008)'
_computing_publication_material
;
SHELXTL (Sheldrick, 2008) and PLATON (Spek, 2003)
;
loop_
    _atom_site_type_symbol
    _atom_site_label
    _atom_site_fract_x
    _atom_site_fract_y
    _atom_site_fract_z
    _atom_site_U_iso_or_equiv
    _atom_site_adp_type
    _atom_site_calc_flag
    _atom_site_refinement_flags
    _atom_site_occupancy
    _atom_site_disorder_assembly
    _atom_site_disorder_group
    N N1A 0.44472(19) 0.58449(16) 0.76563(18) 0.0277(3) Uani d P 0.796(2) A 1
    N N2A 0.31537(17) 0.28586(16) 0.96983(15) 0.0294(3) Uani d P 0.796(2) A 1
    C C8A 0.41965(19) 0.44248(17) 0.78683(17) 0.0276(3) Uani d P 0.796(2) A 1
    H H8AA 0.5235 0.3602 0.7675 0.033 Uiso calc PR 0.796(2) A 1
    C C9A 0.3328(2) 0.42957(19) 0.93985(17) 0.0311(4) Uani d P 0.796(2) A 1
    H H9AA 0.3933 0.4409 1.0021 0.037 Uiso calc PR 0.796(2) A 1
    H H9AB 0.2275 0.5079 0.9569 0.037 Uiso calc PR 0.796(2) A 1
    C C19A 0.3162(2) 0.44326(18) 0.68371(15) 0.0302(4) Uani d P 0.796(2) A 1
    H H19A 0.3770 0.4426 0.5883 0.045 Uiso calc PR 0.796(2) A 1
    H H19B 0.2204 0.5308 0.6954 0.045 Uiso calc PR 0.796(2) A 1
    H H19C 0.2873 0.3569 0.7039 0.045 Uiso calc PR 0.796(2) A 1
    N N1B 0.4751(7) 0.5817(7) 0.8069(6) 0.0236(13) Uiso d P 0.204(2) A 2
    N N2B 0.2894(7) 0.2948(6) 0.8959(6) 0.0294(3) Uani d P 0.204(2) A 2
    C C8B 0.4619(7) 0.4375(6) 0.8536(6) 0.0225(11) Uiso d P 0.204(2) A 2
    H H8BA 0.4726 0.4144 0.9508 0.027 Uiso calc PR 0.204(2) A 2
    H H8BB 0.5478 0.3612 0.7959 0.027 Uiso calc PR 0.204(2) A 2
    C C9B 0.2974(6) 0.4397(6) 0.8414(6) 0.0203(10) Uani d P 0.204(2) A 2
    H H9BA 0.2106 0.5179 0.8962 0.024 Uiso calc PR 0.204(2) A 2
    H H9BB 0.2881 0.4571 0.7437 0.024 Uiso calc PR 0.204(2) A 2
    N N3 0.77232(14) 1.20704(14) 0.53274(13) 0.0356(3) Uani d . 1 . .
    N N4 0.04293(17) -0.36229(15) 1.22228(16) 0.0481(4) Uani d . 1 . .
    C C1 0.77783(15) 0.70764(15) 0.59144(14) 0.0310(3) Uani d . 1 . .
    H H1A 0.8552 0.6156 0.5652 0.037 Uiso calc R 1 . .
    C C2 0.81727(15) 0.83368(15) 0.55783(13) 0.0301(3) Uani d . 1 . .
    H H2A 0.9207 0.8263 0.5101 0.036 Uiso calc R 1 . .
    C C3 0.70001(14) 0.97147(14) 0.59648(12) 0.0250(2) Uani d . 1 . .
    C C4 0.54475(14) 0.98285(14) 0.66949(13) 0.0281(3) Uani d . 1 . .
    H H4A 0.4671 1.0749 0.6957 0.034 Uiso calc R 1 . .
    C C5 0.50763(14) 0.85626(14) 0.70243(13) 0.0274(3) Uani d . 1 . .
    H H5A 0.4043 0.8635 0.7507 0.033 Uiso calc R 1 . .
    C C6 0.62345(14) 0.71778(14) 0.66410(12) 0.0248(2) Uani d . 1 A .
    C C7 0.58542(16) 0.58172(14) 0.69901(14) 0.0302(3) Uani d . 1 . .
    H H7A 0.6682 0.4882 0.6713 0.036 Uiso d PR 0.796(2) A 1
    H H7B 0.6427 0.4971 0.6419 0.036 Uiso d PR 0.204(2) A 2
    C C10 0.18277(17) 0.28390(16) 1.04041(17) 0.0379(3) Uani d . 1 . .
    H H10A 0.0979 0.3754 1.0711 0.045 Uiso d PR 0.796(2) A 1
    H H10B 0.1389 0.3631 1.1042 0.045 Uiso d PR 0.204(2) A 2
    C C11 0.15451(14) 0.14439(14) 1.07915(13) 0.0269(3) Uani d . 1 A .
    C C12 0.00891(15) 0.14545(14) 1.16669(14) 0.0309(3) Uani d . 1 . .
    H H12A -0.0691 0.2345 1.2005 0.037 Uiso calc R 1 A .
    C C13 -0.02034(15) 0.01501(14) 1.20368(13) 0.0285(3) Uani d . 1 A .
    H H13A -0.1174 0.0161 1.2625 0.034 Uiso calc R 1 . .
    C C14 0.09638(15) -0.11766(14) 1.15229(13) 0.0269(3) Uani d . 1 . .
    C C15 0.24291(15) -0.12015(15) 1.06462(14) 0.0316(3) Uani d . 1 A .
    H H15A 0.3205 -0.2092 1.0303 0.038 Uiso calc R 1 . .
    C C16 0.27163(14) 0.01010(14) 1.02930(13) 0.0283(3) Uani d . 1 . .
    H H16A 0.3695 0.0086 0.9720 0.034 Uiso calc R 1 A .
    C C17 0.73983(15) 1.10277(15) 0.56153(13) 0.0281(3) Uani d . 1 . .
    C C18 0.06622(17) -0.25355(16) 1.19090(15) 0.0348(3) Uani d . 1 A .
loop_
    _atom_site_aniso_label
    _atom_site_aniso_U_11
    _atom_site_aniso_U_22
    _atom_site_aniso_U_33
    _atom_site_aniso_U_12
    _atom_site_aniso_U_13
    _atom_site_aniso_U_23
    N1A 0.0290(7) 0.0270(7) 0.0282(7) -0.0139(5) -0.0013(6) -0.0031(5)
    N2A 0.0304(6) 0.0287(6) 0.0298(7) -0.0149(5) -0.0010(5) -0.0024(5)
    C8A 0.0276(7) 0.0234(7) 0.0311(8) -0.0119(6) -0.0002(6) -0.0034(6)
    C9A 0.0340(8) 0.0303(8) 0.0313(8) -0.0176(6) 0.0008(6) -0.0062(6)
    C19A 0.0537(10) 0.0276(7) 0.0222(7) -0.0273(7) -0.0126(6) 0.0023(5)
    N2B 0.0304(6) 0.0287(6) 0.0298(7) -0.0149(5) -0.0010(5) -0.0024(5)
    C9B 0.024(2) 0.016(2) 0.021(2) -0.0076(19) -0.0053(18) 0.0005(18)
    N3 0.0337(6) 0.0363(6) 0.0387(6) -0.0187(5) 0.0002(5) -0.0055(5)
    N4 0.0457(7) 0.0340(7) 0.0585(8) -0.0165(6) 0.0000(6) 0.0008(6)
    C1 0.0258(6) 0.0283(6) 0.0341(6) -0.0090(5) 0.0027(5) -0.0060(5)
    C2 0.0239(5) 0.0335(7) 0.0312(6) -0.0127(5) 0.0020(4) -0.0046(5)
    C3 0.0253(5) 0.0294(6) 0.0229(5) -0.0134(5) -0.0033(4) -0.0031(4)
    C4 0.0235(5) 0.0265(6) 0.0325(6) -0.0096(4) -0.0006(4) -0.0051(5)
    C5 0.0225(5) 0.0294(6) 0.0298(6) -0.0116(5) -0.0006(4) -0.0036(5)
    C6 0.0252(5) 0.0268(6) 0.0219(5) -0.0112(4) -0.0011(4) -0.0029(4)
    C7 0.0304(6) 0.0258(6) 0.0308(6) -0.0108(5) 0.0010(5) -0.0025(5)
    C10 0.0293(6) 0.0273(6) 0.0558(9) -0.0129(5) 0.0018(6) -0.0112(6)
    C11 0.0248(5) 0.0261(6) 0.0312(6) -0.0105(4) -0.0043(4) -0.0055(4)
    C12 0.0260(6) 0.0257(6) 0.0360(6) -0.0066(5) 0.0000(5) -0.0066(5)
    C13 0.0236(5) 0.0305(6) 0.0283(6) -0.0094(5) -0.0015(4) -0.0008(5)
    C14 0.0269(6) 0.0263(6) 0.0263(5) -0.0094(5) -0.0046(4) -0.0005(4)
    C15 0.0271(6) 0.0265(6) 0.0358(6) -0.0072(5) 0.0004(5) -0.0057(5)
    C16 0.0232(5) 0.0299(6) 0.0303(6) -0.0100(5) -0.0006(4) -0.0054(5)
    C17 0.0256(5) 0.0330(6) 0.0269(6) -0.0134(5) -0.0013(4) -0.0054(5)
    C18 0.0326(6) 0.0304(7) 0.0372(7) -0.0113(5) -0.0012(5) -0.0005(5)
_geom_special_details
;
All e.s.d.'s (except the e.s.d. in the dihedral angle between two l.s. planes)
are estimated using the full covariance matrix. The cell e.s.d.'s are taken
into account individually in the estimation of e.s.d.'s in distances, angles
and torsion angles; correlations between e.s.d.'s in cell parameters are only
used when they are defined by crystal symmetry. An approximate (isotropic)
treatment of cell e.s.d.'s is used for estimating e.s.d.'s involving l.s.
planes.
;
loop_
    _geom_bond_atom_site_label_1
    _geom_bond_atom_site_label_2
    _geom_bond_site_symmetry_2
    _geom_bond_distance
    _geom_bond_publ_flag
    N1A C7 . 1.2878(18) ?
    N1A C8A . 1.4714(19) ?
    N2A C10 . 1.2484(18) ?
    N2A C9A . 1.455(2) ?
    C8A C9A . 1.523(2) ?
    C8A C19A . 1.558(2) ?
    C8A H8AA . 0.9800 ?
    C9A H9AA . 0.9700 ?
    C9A H9AB . 0.9700 ?
    C19A H19A . 0.9600 ?
    C19A H19B . 0.9600 ?
    C19A H19C . 0.9600 ?
    N1B C7 . 1.267(6) ?
    N1B C8B . 1.460(8) ?
    N2B C9B . 1.464(7) ?
    N2B C10 . 1.521(6) ?
    C8B C9B . 1.546(8) ?
    C8B H8BA . 0.9700 ?
    C8B H8BB . 0.9700 ?
    C9B H9BA . 0.9700 ?
    C9B H9BB . 0.9700 ?
    N3 C17 . 1.1484(17) ?
    N4 C18 . 1.1489(19) ?
    C1 C2 . 1.3883(17) ?
    C1 C6 . 1.3930(16) ?
    C1 H1A . 0.9300 ?
    C2 C3 . 1.3947(18) ?
    C2 H2A . 0.9300 ?
    C3 C4 . 1.3979(16) ?
    C3 C17 . 1.4400(16) ?
    C4 C5 . 1.3818(16) ?
    C4 H4A . 0.9300 ?
    C5 C6 . 1.3944(17) ?
    C5 H5A . 0.9300 ?
    C6 C7 . 1.4758(16) ?
    C7 H7A . 0.9600 ?
    C7 H7B . 0.9600 ?
    C10 C11 . 1.4658(17) ?
    C10 H10A . 0.9600 ?
    C10 H10B . 0.9600 ?
    C11 C12 . 1.3945(17) ?
    C11 C16 . 1.3975(17) ?
    C12 C13 . 1.3834(17) ?
    C12 H12A . 0.9300 ?
    C13 C14 . 1.3897(17) ?
    C13 H13A . 0.9300 ?
    C14 C15 . 1.3982(17) ?
    C14 C18 . 1.4400(18) ?
    C15 C16 . 1.3781(17) ?
    C15 H15A . 0.9300 ?
    C16 H16A . 0.9300 ?
loop_
    _geom_angle_atom_site_label_1
    _geom_angle_atom_site_label_2
    _geom_angle_atom_site_label_3
    _geom_angle_site_symmetry_1
    _geom_angle_site_symmetry_3
    _geom_angle
    _geom_angle_publ_flag
    C7 N1A C8A . . 116.77(13) ?
    C10 N2A C9A . . 117.17(13) ?
    N1A C8A C9A . . 107.68(13) ?
    N1A C8A C19A . . 108.24(13) ?
    C9A C8A C19A . . 111.02(13) ?
    N1A C8A H8AA . . 110.0 ?
    C9A C8A H8AA . . 110.0 ?
    C19A C8A H8AA . . 110.0 ?
    N2A C9A C8A . . 110.09(13) ?
    N2A C9A H9AA . . 109.6 ?
    C8A C9A H9AA . . 109.6 ?
    N2A C9A H9AB . . 109.6 ?
    C8A C9A H9AB . . 109.6 ?
    H9AA C9A H9AB . . 108.2 ?
    C7 N1B C8B . . 115.5(5) ?
    C9B N2B C10 . . 118.6(4) ?
    N1B C8B C9B . . 110.0(5) ?
    N1B C8B H8BA . . 109.7 ?
    C9B C8B H8BA . . 109.7 ?
    N1B C8B H8BB . . 109.7 ?
    C9B C8B H8BB . . 109.7 ?
    H8BA C8B H8BB . . 108.2 ?
    N2B C9B C8B . . 107.0(4) ?
    N2B C9B H9BA . . 110.3 ?
    C8B C9B H9BA . . 110.3 ?
    N2B C9B H9BB . . 110.3 ?
    C8B C9B H9BB . . 110.3 ?
    H9BA C9B H9BB . . 108.6 ?
    C2 C1 C6 . . 120.64(11) ?
    C2 C1 H1A . . 119.7 ?
    C6 C1 H1A . . 119.7 ?
    C1 C2 C3 . . 119.28(11) ?
    C1 C2 H2A . . 120.4 ?
    C3 C2 H2A . . 120.4 ?
    C2 C3 C4 . . 120.53(11) ?
    C2 C3 C17 . . 119.61(10) ?
    C4 C3 C17 . . 119.86(11) ?
    C5 C4 C3 . . 119.44(11) ?
    C5 C4 H4A . . 120.3 ?
    C3 C4 H4A . . 120.3 ?
    C4 C5 C6 . . 120.68(11) ?
    C4 C5 H5A . . 119.7 ?
    C6 C5 H5A . . 119.7 ?
    C1 C6 C5 . . 119.43(11) ?
    C1 C6 C7 . . 119.38(11) ?
    C5 C6 C7 . . 121.19(10) ?
    N1B C7 N1A . . 24.5(2) ?
    N1B C7 C6 . . 117.3(3) ?
    N1A C7 C6 . . 122.07(12) ?
    N1B C7 H7A . . 117.8 ?
    N1A C7 H7A . . 119.0 ?
    C6 C7 H7A . . 119.0 ?
    N1B C7 H7B . . 121.9 ?
    N1A C7 H7B . . 111.9 ?
    C6 C7 H7B . . 120.8 ?
    H7A C7 H7B . . 23.9 ?
    N2A C10 C11 . . 121.33(13) ?
    N2A C10 N2B . . 31.9(2) ?
    C11 C10 N2B . . 116.6(2) ?
    N2A C10 H10A . . 119.5 ?
    C11 C10 H10A . . 119.2 ?
    N2B C10 H10A . . 114.8 ?
    N2A C10 H10B . . 107.4 ?
    C11 C10 H10B . . 121.7 ?
    N2B C10 H10B . . 121.8 ?
    H10A C10 H10B . . 32.0 ?
    C12 C11 C16 . . 119.49(11) ?
    C12 C11 C10 . . 119.68(11) ?
    C16 C11 C10 . . 120.83(11) ?
    C13 C12 C11 . . 120.51(11) ?
    C13 C12 H12A . . 119.7 ?
    C11 C12 H12A . . 119.7 ?
    C12 C13 C14 . . 119.49(11) ?
    C12 C13 H13A . . 120.3 ?
    C14 C13 H13A . . 120.3 ?
    C13 C14 C15 . . 120.52(12) ?
    C13 C14 C18 . . 119.56(11) ?
    C15 C14 C18 . . 119.92(11) ?
    C16 C15 C14 . . 119.61(11) ?
    C16 C15 H15A . . 120.2 ?
    C14 C15 H15A . . 120.2 ?
    C15 C16 C11 . . 120.37(11) ?
    C15 C16 H16A . . 119.8 ?
    C11 C16 H16A . . 119.8 ?
    N3 C17 C3 . . 179.50(14) ?
    N4 C18 C14 . . 179.53(16) ?
loop_
    _geom_torsion_atom_site_label_1
    _geom_torsion_atom_site_label_2
    _geom_torsion_atom_site_label_3
    _geom_torsion_atom_site_label_4
    _geom_torsion_site_symmetry_1
    _geom_torsion_site_symmetry_2
    _geom_torsion_site_symmetry_3
    _geom_torsion_site_symmetry_4
    _geom_torsion
    _geom_torsion_publ_flag
    C7 N1A C8A C9A . . . . 134.28(16) ?
    C7 N1A C8A C19A . . . . -105.62(18) ?
    C10 N2A C9A C8A . . . . -136.91(16) ?
    N1A C8A C9A N2A . . . . -175.76(13) ?
    C19A C8A C9A N2A . . . . 65.92(17) ?
    C7 N1B C8B C9B . . . . -116.7(5) ?
    C10 N2B C9B C8B . . . . 105.6(5) ?
    N1B C8B C9B N2B . . . . -177.4(5) ?
    C6 C1 C2 C3 . . . . -0.6(2) ?
    C1 C2 C3 C4 . . . . 0.61(19) ?
    C1 C2 C3 C17 . . . . -179.77(11) ?
    C2 C3 C4 C5 . . . . -0.45(19) ?
    C17 C3 C4 C5 . . . . 179.94(11) ?
    C3 C4 C5 C6 . . . . 0.25(19) ?
    C2 C1 C6 C5 . . . . 0.38(19) ?
    C2 C1 C6 C7 . . . . -179.66(11) ?
    C4 C5 C6 C1 . . . . -0.22(19) ?
    C4 C5 C6 C7 . . . . 179.83(11) ?
    C8B N1B C7 N1A . . . . 83.2(8) ?
    C8B N1B C7 C6 . . . . -168.7(4) ?
    C8A N1A C7 N1B . . . . -97.6(8) ?
    C8A N1A C7 C6 . . . . 176.59(13) ?
    C1 C6 C7 N1B . . . . 152.5(3) ?
    C5 C6 C7 N1B . . . . -27.5(4) ?
    C1 C6 C7 N1A . . . . -179.80(14) ?
    C5 C6 C7 N1A . . . . 0.2(2) ?
    C9A N2A C10 C11 . . . . -178.46(13) ?
    C9A N2A C10 N2B . . . . 90.8(4) ?
    C9B N2B C10 N2A . . . . -83.9(6) ?
    C9B N2B C10 C11 . . . . 168.8(4) ?
    N2A C10 C11 C12 . . . . 175.33(15) ?
    N2B C10 C11 C12 . . . . -148.5(3) ?
    N2A C10 C11 C16 . . . . -4.8(2) ?
    N2B C10 C11 C16 . . . . 31.4(3) ?
    C16 C11 C12 C13 . . . . -0.31(19) ?
    C10 C11 C12 C13 . . . . 179.60(12) ?
    C11 C12 C13 C14 . . . . -0.35(19) ?
    C12 C13 C14 C15 . . . . 0.44(19) ?
    C12 C13 C14 C18 . . . . 179.89(12) ?
    C13 C14 C15 C16 . . . . 0.1(2) ?
    C18 C14 C15 C16 . . . . -179.31(12) ?
    C14 C15 C16 C11 . . . . -0.8(2) ?
    C12 C11 C16 C15 . . . . 0.90(19) ?
    C10 C11 C16 C15 . . . . -179.01(12) ?
