# Supplementary material for: 4,4′-[Propane-1,2-diyl­bis(nitrilo­methyl­idyne)]­dibenzo­nitrile–4,4′-[ethane-1,2-diylbis(nitrilo­methyl­idyne)]dibenzonitrile [0.796 (2)/0.204 (2)]
Source: Acta Crystallogr Sect E Struct Rep Online. 2008 Oct 18;64(Pt 11):o2124. doi: 10.1107/S1600536808031097 (PMC2959562; doi:10.1107/S1600536808031097)
Supplement: Supplementary file 2 [file e-64-o2124-Isup2.hkl]

# 
# h,k,l, Fc-squared, Fo-squared, sigma(Fo-squared) and status flag 
# 
data_I
_shelx_title ' 4cldmm in P-1  (100K)' 
_shelx_refln_list_code          4 
_shelx_F_calc_maximum      145.10 
_exptl_crystal_F_000       312.94 
_reflns_d_resolution_high  0.7080 
 
loop_ 
 _symmetry_equiv_pos_as_xyz 
 'x, y, z' 
 '-x, -y, -z' 
 
_cell_length_a     9.2370 
_cell_length_b     9.7769 
_cell_length_c     9.8169 
_cell_angle_alpha  81.846 
_cell_angle_beta   75.098 
_cell_angle_gamma  67.421 
 
_shelx_F_squared_multiplier     1.000 
 
loop_ 
 _refln_index_h 
 _refln_index_k 
 _refln_index_l 
 _refln_F_squared_calc 
 _refln_F_squared_meas 
 _refln_F_squared_sigma 
 _refln_observed_status 
   1   0   0      111.84      121.89      1.64 o 
   2   0   0      210.29      253.45      1.62 o 
   3   0   0       63.01       80.30      0.70 o 
   4   0   0      678.07      674.04      4.19 o 
   5   0   0        7.47        8.63      0.62 o 
   6   0   0        1.51        3.05      0.29 o 
   7   0   0       14.57       13.72      0.63 o 
   8   0   0       13.07       14.03      0.62 o 
   9   0   0        0.21        0.53      0.31 o 
  10   0   0        1.53        2.33      0.45 o 
  11   0   0        1.44        2.69      0.51 o 
 -11   1   0       67.29       67.65      3.10 o 
 -10   1   0        0.54        0.47      0.53 o 
  -9   1   0       36.03       40.88      1.34 o 
  -8   1   0      185.54      181.43      2.07 o 
  -7   1   0      155.32      155.41      1.78 o 
  -6   1   0        0.92        0.93      0.24 o 
  -5   1   0      860.47      776.44      5.39 o 
  -4   1   0       59.57       65.61      0.72 o 
  -3   1   0      116.09      130.17      1.06 o 
  -2   1   0      870.29      864.83      8.86 o 
  -1   1   0     4064.01     3938.88     42.30 o 
   0   1   0      619.68      459.15      7.94 o 
   1   1   0       45.64       48.50      0.85 o 
   2   1   0       94.33      135.82      0.86 o 
   3   1   0       29.98       45.74      0.52 o 
   4   1   0     1833.52     1923.27     10.55 o 
   5   1   0      377.74      404.55      2.59 o 
   6   1   0       10.75        8.90      0.33 o 
   7   1   0       48.99       54.09      0.90 o 
   8   1   0       33.89       36.57      0.76 o 
   9   1   0        1.40        1.46      0.32 o 
  10   1   0        3.62        4.27      0.54 o 
  11   1   0        3.58        4.56      0.61 o 
  12   1   0        0.74        0.84      0.58 o 
 -10   2   0       22.13       25.52      1.10 o 
  -9   2   0       29.35       30.97      1.21 o 
  -8   2   0       11.50       12.37      0.77 o 
  -7   2   0      782.23      734.37      6.73 o 
  -6   2   0       21.45       19.88      0.70 o 
  -5   2   0      109.28       95.71      1.75 o 
  -4   2   0        0.35        0.48      0.18 o 
  -3   2   0      633.51      653.60      6.68 o 
  -2   2   0     1136.83     1083.57     10.40 o 
  -1   2   0     4887.09     4612.41     39.38 o 
   0   2   0       66.99       82.27      1.24 o 
   1   2   0        8.40       11.53      0.24 o 
   2   2   0       30.08       45.60      0.44 o 
   3   2   0        0.55        0.75      0.12 o 
   4   2   0      240.62      298.00      1.84 o 
   5   2   0      102.78      119.64      0.99 o 
   6   2   0        3.11        1.95      0.21 o 
   7   2   0        0.49        0.73      0.21 o 
   8   2   0       36.18       25.02      0.56 o 
   9   2   0        0.36        0.61      0.35 o 
  10   2   0       10.64        8.53      0.68 o 
  11   2   0        0.29        0.23      0.42 o 
  12   2   0        0.77        0.94      0.53 o 
 -10   3   0        0.50        1.70      0.63 o 
  -9   3   0       16.27       16.25      1.00 o 
  -8   3   0        1.64        3.27      0.56 o 
  -7   3   0       35.66       32.41      0.93 o 
  -6   3   0       23.96       22.14      0.84 o 
  -5   3   0       27.68       25.49      0.74 o 
  -4   3   0       21.86       22.65      0.91 o 
  -3   3   0      616.02      681.46      6.27 o 
  -2   3   0       40.45       39.96      0.66 o 
  -1   3   0       39.01       42.32      0.69 o 
   0   3   0        0.00        0.22      0.29 o 
   1   3   0        0.00        1.08      0.09 o 
   2   3   0      364.70      420.01      3.48 o 
   3   3   0      144.39      143.24      1.28 o 
   4   3   0        1.08        2.85      0.16 o 
   5   3   0        0.04        0.02      0.11 o 
   6   3   0        3.98        3.95      0.24 o 
   7   3   0        0.48        0.77      0.20 o 
   8   3   0       84.48       62.02      1.06 o 
   9   3   0       20.29       16.69      0.59 o 
  10   3   0       20.65       18.52      0.76 o 
  11   3   0       15.99       15.63      0.78 o 
  12   3   0       17.95       22.54      1.29 o 
  -9   4   0        0.20        0.49      0.51 o 
  -8   4   0       98.77      101.60      2.10 o 
  -7   4   0        1.21        1.03      0.36 o 
  -6   4   0        0.14        0.56      0.32 o 
  -5   4   0        5.42        5.06      0.64 o 
  -4   4   0       13.63       11.22      0.65 o 
  -3   4   0        0.00       -0.01      0.19 o 
  -2   4   0      193.98      223.17      3.02 o 
  -1   4   0        4.32        6.40      0.28 o 
   0   4   0        5.61        6.14      0.61 o 
   1   4   0      189.03      177.17      1.64 o 
   2   4   0      282.46      314.20      3.14 o 
   3   4   0     1319.47     1447.03     10.03 o 
   4   4   0       23.96       27.60      0.40 o 
   5   4   0       32.18       31.84      0.53 o 
   6   4   0        0.00        0.32      0.16 o 
   7   4   0        0.06        0.50      0.21 o 
   8   4   0        0.42        0.27      0.24 o 
   9   4   0        0.07        0.29      0.28 o 
  10   4   0        8.64        8.36      0.56 o 
  11   4   0        5.70        7.04      0.70 o 
  12   4   0       22.52       24.03      1.13 o 
  -9   5   0        2.63        2.92      0.79 o 
  -8   5   0       22.74       27.49      1.24 o 
  -7   5   0       11.87       10.24      1.05 o 
  -6   5   0        3.14        2.48      0.62 o 
  -5   5   0       11.61       10.73      1.15 o 
  -4   5   0       61.08       39.79      1.15 o 
  -3   5   0        1.03        1.15      0.48 o 
  -2   5   0       25.22       23.99      0.67 o 
  -1   5   0       29.93       33.55      0.67 o 
   0   5   0       57.58       49.77      1.19 o 
   1   5   0      645.80      715.44      5.89 o 
   2   5   0     2170.06     2355.66     17.03 o 
   3   5   0        8.15       10.21      0.43 o 
   4   5   0       17.66       22.48      0.42 o 
   5   5   0        0.29        0.75      0.15 o 
   6   5   0       22.26       20.99      0.65 o 
   7   5   0      159.26      133.88      3.15 o 
   8   5   0       48.05       44.68      0.88 o 
   9   5   0       76.33       69.30      1.25 o 
  10   5   0       39.56       35.17      0.97 o 
  11   5   0        1.41        2.85      0.57 o 
  12   5   0        4.07        4.65      0.80 o 
  -8   6   0        0.93        1.17      1.07 o 
  -7   6   0       10.28       10.20      1.08 o 
  -6   6   0        0.74        1.01      0.55 o 
  -5   6   0       23.81       20.69      1.13 o 
  -4   6   0      109.22       87.36      2.02 o 
  -3   6   0       19.82       14.96      0.73 o 
  -2   6   0        7.62        7.96      0.41 o 
  -1   6   0        0.01        0.29      0.18 o 
   0   6   0        0.40        1.57      0.53 o 
   1   6   0      794.72      794.76     10.31 o 
   2   6   0       11.75       14.57      0.36 o 
   3   6   0        0.73        2.16      0.22 o 
   4   6   0       65.68       70.31      0.82 o 
   5   6   0        9.16        7.95      0.39 o 
   6   6   0      742.31      660.46      5.66 o 
   7   6   0      237.87      224.10      2.26 o 
   8   6   0       59.85       56.04      1.07 o 
   9   6   0       15.48       15.78      0.69 o 
  10   6   0       67.09       63.66      1.55 o 
  11   6   0       32.74       31.65      1.08 o 
  12   6   0       30.96       31.74      1.39 o 
  -7   7   0       13.25       13.47      1.26 o 
  -6   7   0        0.00        0.69      0.96 o 
  -5   7   0       59.00       44.49      1.64 o 
  -4   7   0       12.25       11.64      0.80 o 
  -3   7   0        0.60        1.10      0.38 o 
  -2   7   0        0.92        1.37      0.33 o 
  -1   7   0       19.03       20.36      0.49 o 
   0   7   0     1473.33     1375.16     14.27 o 
   1   7   0      870.39      848.97     10.34 o 
   2   7   0        0.00       -0.09      0.13 o 
   3   7   0        0.89        1.98      0.25 o 
   4   7   0       24.27       23.22      1.30 o 
   5   7   0       91.85       74.93      1.27 o 
   6   7   0      301.84      293.49      3.09 o 
   7   7   0       48.68       48.37      0.85 o 
   8   7   0        4.85        4.46      0.39 o 
   9   7   0       12.62       11.97      0.78 o 
  10   7   0       79.99       86.12      1.80 o 
  11   7   0       23.34       24.72      0.99 o 
  12   7   0        6.12        6.25      0.86 o 
  -6   8   0        0.09        1.31      0.67 o 
  -5   8   0        7.86       13.57      1.11 o 
  -4   8   0        8.97        9.98      0.82 o 
  -3   8   0       10.91       11.78      0.78 o 
  -2   8   0       28.31       27.98      0.95 o 
  -1   8   0      910.76      865.51      7.68 o 
   0   8   0       33.33       32.46      0.81 o 
   1   8   0       85.93       81.43      1.09 o 
   2   8   0       54.71       54.00      1.13 o 
   3   8   0       53.54       44.27      1.26 o 
   4   8   0       90.46       65.08      3.76 o 
   5   8   0       32.55       27.36      1.08 o 
   6   8   0       36.79       36.68      0.88 o 
   7   8   0        7.09        7.32      0.52 o 
   8   8   0       48.28       41.88      1.09 o 
   9   8   0       22.78       19.18      0.71 o 
  10   8   0        0.08       -0.35      0.35 o 
  11   8   0        7.89        7.35      0.70 o 
  12   8   0        5.41        5.84      0.72 o 
  -5   9   0       13.37       14.37      1.18 o 
  -4   9   0        0.00       -0.04      0.43 o 
  -3   9   0        0.03       -0.38      0.38 o 
  -2   9   0        1.75        2.41      0.45 o 
  -1   9   0        8.63       11.37      1.23 o 
   0   9   0       20.57       19.35      1.17 o 
   1   9   0        3.76        3.92      0.45 o 
   2   9   0        1.54        1.29      0.38 o 
   3   9   0      108.27       91.59      2.00 o 
   4   9   0      170.20      127.33      3.40 o 
   5   9   0       49.52       39.75      2.00 o 
   6   9   0        0.82        0.64      0.28 o 
   7   9   0        9.60       11.57      0.62 o 
   8   9   0       10.45        9.41      0.62 o 
   9   9   0        1.53        1.49      0.78 o 
  10   9   0        0.11        0.20      0.46 o 
  11   9   0        3.01        2.71      0.80 o 
  -4  10   0       12.28       13.97      1.93 o 
  -3  10   0        1.84        2.61      0.74 o 
  -2  10   0      115.43      120.84      2.25 o 
  -1  10   0       25.06       27.29      1.34 o 
   0  10   0        1.21        1.31      0.37 o 
   1  10   0        0.01        0.14      0.33 o 
   2  10   0        7.00        7.86      0.97 o 
   3  10   0       19.31       23.70      1.04 o 
   4  10   0        0.21        0.08      0.45 o 
   5  10   0        2.76        1.65      1.41 o 
   6  10   0        7.06        8.93      1.55 o 
   7  10   0       17.70       16.20      0.81 o 
   8  10   0        0.27        1.03      0.49 o 
   9  10   0       32.90       37.70      1.30 o 
  10  10   0       12.54       14.45      1.00 o 
  11  10   0       21.76       19.14      1.14 o 
  -3  11   0        4.78        3.57      0.84 o 
  -2  11   0       18.80       22.75      1.03 o 
  -1  11   0        0.25        0.08      0.37 o 
   0  11   0        4.99        5.93      0.79 o 
   1  11   0       11.52       11.66      1.10 o 
   2  11   0        6.17        5.26      0.63 o 
   3  11   0       23.48       32.48      1.29 o 
   4  11   0        1.42        3.96      0.65 o 
   5  11   0        0.01        0.25      0.39 o 
   6  11   0        1.33        4.08      0.96 o 
   7  11   0       16.83       18.60      1.78 o 
   8  11   0        8.24       10.33      0.94 o 
   9  11   0        0.81        1.61      0.80 o 
  10  11   0       19.38       16.35      2.00 o 
  -1  12   0        0.29        0.70      0.86 o 
   0  12   0        8.00        8.59      1.04 o 
   1  12   0       17.47       17.57      1.08 o 
   2  12   0      201.36      236.53      7.59 o 
   3  12   0        0.56        1.25      0.57 o 
   4  12   0        0.33        0.62      1.16 o 
   5  12   0       10.10       12.04      1.32 o 
   6  12   0       14.85       19.00      1.63 o 
   7  12   0        0.88        1.55      0.98 o 
   8  12   0        0.22       -0.84      0.84 o 
   9  12   0       20.31       20.17      1.33 o 
   1  13   0       30.87       33.19      1.20 o 
   2  13   0        0.13        0.25      0.42 o 
   3  13   0        0.01        0.38      0.58 o 
   4  13   0        9.95       11.14      1.28 o 
   5  13   0        1.71        0.29      0.75 o 
   6  13   0       25.53       30.57      2.09 o 
   7  13   0       15.08       15.76      1.88 o 
  -6 -13   1       11.18       13.48      1.69 o 
  -5 -13   1        5.73        5.31      1.13 o 
  -4 -13   1        4.52        8.38      1.21 o 
  -3 -13   1       13.17       16.98      2.59 o 
  -2 -13   1        2.36        3.47      0.74 o 
  -9 -12   1        1.58        1.12      0.70 o 
  -8 -12   1       41.71       43.55      1.68 o 
  -7 -12   1        0.30        0.82      0.88 o 
  -6 -12   1       12.65       12.89      1.55 o 
  -5 -12   1        0.05        0.26      0.65 o 
  -4 -12   1        1.26        0.72      0.54 o 
  -3 -12   1       24.76       34.38      1.51 o 
  -2 -12   1        1.13        1.56      0.58 o 
  -1 -12   1       11.12       13.44      3.51 o 
   0 -12   1       18.34       20.05      1.53 o 
   1 -12   1        0.02       -0.17      0.54 o 
 -10 -11   1        0.53        1.26      0.74 o 
  -9 -11   1       16.25       17.44      2.01 o 
  -8 -11   1      100.86      119.04      2.73 o 
  -7 -11   1        0.00       -0.20      0.51 o 
  -6 -11   1        3.49        3.51      0.75 o 
  -5 -11   1        0.01        0.09      0.48 o 
  -4 -11   1        1.50        2.23      0.60 o 
  -3 -11   1       73.78       86.14      2.24 o 
  -2 -11   1        0.02        0.39      0.55 o 
  -1 -11   1       10.12       11.11      0.85 o 
   0 -11   1        3.05        2.12      0.93 o 
   1 -11   1        1.61        1.21      0.46 o 
   2 -11   1        0.12        0.02      0.47 o 
   3 -11   1        1.67        1.28      0.69 o 
 -10 -10   1       25.03       26.41      1.56 o 
  -9 -10   1       66.19       67.91      2.10 o 
  -8 -10   1       63.61       74.22      2.05 o 
  -7 -10   1        6.78        6.84      0.65 o 
  -6 -10   1        2.50        3.07      0.66 o 
  -5 -10   1       19.26       19.89      1.13 o 
  -4 -10   1        7.34        6.00      0.72 o 
  -3 -10   1        0.12        0.50      0.41 o 
  -2 -10   1        0.81        0.44      0.49 o 
  -1 -10   1        0.62        0.42      0.41 o 
   0 -10   1        0.85        1.89      0.86 o 
   1 -10   1       28.21       26.09      1.00 o 
   2 -10   1       75.75       81.53      3.08 o 
   3 -10   1        4.68        5.07      0.69 o 
   4 -10   1       13.80       17.68      1.48 o 
 -11  -9   1        2.73        3.02      0.78 o 
 -10  -9   1        9.67       11.23      1.14 o 
  -9  -9   1        0.44        0.59      0.40 o 
  -8  -9   1        1.34        1.46      0.38 o 
  -7  -9   1        0.23        0.17      0.30 o 
  -6  -9   1        3.13        4.83      0.51 o 
  -5  -9   1       18.14       14.68      0.96 o 
  -4  -9   1       79.10       43.41      1.47 o 
  -3  -9   1       18.76       15.94      0.89 o 
  -2  -9   1        0.40        0.62      0.37 o 
  -1  -9   1        0.07       -0.08      0.31 o 
   0  -9   1        5.51        5.00      0.99 o 
   1  -9   1        1.18        1.92      0.45 o 
   2  -9   1        3.11        4.81      0.57 o 
   3  -9   1       11.62       14.29      0.89 o 
   4  -9   1        0.01        0.72      0.52 o 
   5  -9   1       13.99       14.48      1.08 o 
 -11  -8   1        1.66        2.49      0.57 o 
 -10  -8   1        0.01        0.41      0.38 o 
  -9  -8   1        0.07        0.03      0.29 o 
  -8  -8   1        0.82        0.57      0.35 o 
  -7  -8   1        2.03        1.63      0.36 o 
  -6  -8   1       39.23       38.00      0.93 o 
  -5  -8   1      485.90      387.44      3.79 o 
  -4  -8   1       78.99       75.06      2.07 o 
  -3  -8   1        2.52        3.15      0.38 o 
  -2  -8   1        0.29        0.44      0.35 o 
  -1  -8   1      170.22      152.56      2.66 o 
   0  -8   1      799.30      760.82      9.61 o 
   1  -8   1       23.26       23.96      1.02 o 
   2  -8   1       19.44       19.87      0.86 o 
   3  -8   1       25.21       25.82      1.03 o 
   4  -8   1       24.41       19.33      1.17 o 
   5  -8   1        4.74        4.75      0.73 o 
   6  -8   1        0.04        0.66      0.60 o 
 -12  -7   1       10.53       11.71      1.01 o 
 -11  -7   1       31.77       34.85      1.04 o 
 -10  -7   1       76.51       75.34      1.54 o 
  -9  -7   1        0.15        0.18      0.32 o 
  -8  -7   1        2.14        1.88      0.34 o 
  -7  -7   1        0.44        1.05      0.28 o 
  -6  -7   1        3.36        4.32      0.42 o 
  -5  -7   1      136.41      117.28      1.58 o 
  -4  -7   1        0.00        0.39      0.19 o 
  -3  -7   1        3.08        3.15      0.35 o 
  -2  -7   1       56.01       47.67      0.83 o 
  -1  -7   1      316.30      270.15      2.63 o 
   0  -7   1      368.66      340.93      3.40 o 
   1  -7   1       90.62       95.55      1.44 o 
   2  -7   1       41.24       37.34      1.44 o 
   3  -7   1       24.68       22.69      0.92 o 
   4  -7   1       99.39       96.05      2.05 o 
   5  -7   1        0.03       -0.41      0.82 o 
   6  -7   1        0.50        0.42      0.57 o 
   7  -7   1        1.32        3.09      1.27 o 
 -12  -6   1        7.91       10.94      1.00 o 
 -11  -6   1        4.96        5.06      0.57 o 
 -10  -6   1       14.59       17.08      0.76 o 
  -9  -6   1        0.34        0.53      0.35 o 
  -8  -6   1       59.85       57.68      1.01 o 
  -7  -6   1     1428.16     1352.04      9.17 o 
  -6  -6   1      861.89      772.35      5.99 o 
  -5  -6   1      217.14      195.53      1.93 o 
  -4  -6   1        0.36        0.29      0.14 o 
  -3  -6   1      186.83      191.29      2.09 o 
  -2  -6   1      294.66      307.27      2.91 o 
  -1  -6   1       17.76       16.90      0.44 o 
   0  -6   1        0.42        0.33      0.16 o 
   1  -6   1       21.42       22.77      0.60 o 
   2  -6   1        3.59        4.65      0.64 o 
   3  -6   1       13.14       10.58      0.67 o 
   4  -6   1        5.81        4.43      0.55 o 
   5  -6   1        0.20        0.41      0.38 o 
   6  -6   1       12.91       15.19      1.19 o 
   7  -6   1       22.60       23.76      1.97 o 
   8  -6   1        2.28        2.26      0.81 o 
 -12  -5   1       90.14      102.50      2.15 o 
 -11  -5   1       15.81       16.42      0.94 o 
 -10  -5   1       32.04       31.02      0.93 o 
  -9  -5   1        7.74        8.05      0.55 o 
  -8  -5   1      219.95      199.35      2.06 o 
  -7  -5   1       10.29       10.99      0.49 o 
  -6  -5   1      317.96      290.92      2.47 o 
  -5  -5   1        2.35        2.82      0.21 o 
  -4  -5   1        9.88       11.52      0.27 o 
  -3  -5   1      197.24      172.50      1.43 o 
  -2  -5   1        4.65        8.93      0.25 o 
  -1  -5   1      218.50      212.75      2.04 o 
   0  -5   1      122.08      140.17      1.45 o 
   1  -5   1       61.63       51.19      0.76 o 
   2  -5   1       38.83       37.39      0.81 o 
   3  -5   1       21.92       17.45      0.73 o 
   4  -5   1        1.01        0.74      0.35 o 
   5  -5   1        5.81        3.52      0.53 o 
   6  -5   1        8.43        7.68      0.86 o 
   7  -5   1        1.53        1.90      0.48 o 
   8  -5   1        0.01        0.56      0.84 o 
   9  -5   1        0.37        1.09      0.67 o 
 -12  -4   1       41.81       42.82      1.43 o 
 -11  -4   1        1.31        1.94      0.57 o 
 -10  -4   1       10.16        9.01      0.72 o 
  -9  -4   1       12.62       12.64      0.55 o 
  -8  -4   1      224.54      188.90      1.90 o 
  -7  -4   1       15.00       13.27      0.48 o 
  -6  -4   1        8.24        9.28      0.42 o 
  -5  -4   1        0.12        0.10      0.12 o 
  -4  -4   1      101.88       92.60      0.85 o 
  -3  -4   1      141.70      180.81      1.18 o 
  -2  -4   1     1546.71     1739.70     12.22 o 
  -1  -4   1       50.21       71.93      0.87 o 
   0  -4   1       11.80        9.45      0.35 o 
   1  -4   1       20.78       23.73      0.45 o 
   2  -4   1        0.33       -0.13      0.14 o 
   3  -4   1      101.70      106.63      1.75 o 
   4  -4   1       13.12        9.91      0.63 o 
   5  -4   1        9.52        7.37      0.55 o 
   6  -4   1        2.06        2.34      0.40 o 
   7  -4   1        2.93        2.36      0.58 o 
   8  -4   1       12.28       13.63      0.87 o 
   9  -4   1       12.59       11.05      0.91 o 
  10  -4   1        0.67        0.45      0.85 o 
 -12  -3   1        0.84        1.44      0.59 o 
 -11  -3   1       10.01        9.36      0.68 o 
 -10  -3   1        5.08        4.34      0.68 o 
  -9  -3   1      138.28      114.68      1.68 o 
  -8  -3   1       75.62       58.63      0.96 o 
  -7  -3   1       50.72       41.18      0.80 o 
  -6  -3   1        0.51        1.41      0.19 o 
  -5  -3   1       65.94       65.71      0.67 o 
  -4  -3   1       79.71      112.80      0.86 o 
  -3  -3   1       93.41      105.49      0.86 o 
  -2  -3   1       22.45       26.06      0.32 o 
  -1  -3   1       99.08      129.20      1.13 o 
   0  -3   1       38.53       32.20      0.47 o 
   1  -3   1      194.17      206.87      4.18 o 
   2  -3   1      266.05      297.31      3.17 o 
   3  -3   1       44.17       45.24      1.00 o 
   4  -3   1      141.19      164.44      1.85 o 
   5  -3   1       14.68       14.44      0.57 o 
   6  -3   1       21.44       18.01      1.03 o 
   7  -3   1        0.50       -0.31      0.31 o 
   8  -3   1        3.16        3.26      0.47 o 
   9  -3   1        0.84        0.92      0.47 o 
  10  -3   1        0.24        1.84      0.55 o 
 -12  -2   1        3.53        3.28      0.70 o 
 -11  -2   1        3.45        2.87      0.52 o 
 -10  -2   1        2.78        4.16      0.58 o 
  -9  -2   1       88.17       67.59      1.27 o 
  -8  -2   1        9.75        9.39      0.46 o 
  -7  -2   1        4.38        5.98      0.33 o 
  -6  -2   1       23.49       20.61      0.46 o 
  -5  -2   1        3.80       13.17      0.35 o 
  -4  -2   1      569.51      597.15      3.38 o 
  -3  -2   1        0.35        0.61      0.11 o 
  -2  -2   1        0.30        0.16      0.09 o 
  -1  -2   1        1.51        6.82      0.25 o 
   0  -2   1      491.79      500.89      4.77 o 
   1  -2   1      594.50      648.80      7.66 o 
   2  -2   1      170.86      151.58      1.90 o 
   3  -2   1      170.71      169.77      1.74 o 
   4  -2   1      112.02      117.89      1.12 o 
   5  -2   1      134.72      127.73      1.58 o 
   6  -2   1      343.12      332.88      3.93 o 
   7  -2   1       20.67       21.99      0.95 o 
   8  -2   1       97.51       86.77      1.62 o 
   9  -2   1       14.47       16.09      0.86 o 
  10  -2   1        4.28        6.05      0.68 o 
  11  -2   1        3.09        3.84      0.86 o 
 -11  -1   1        2.66        2.01      0.55 o 
 -10  -1   1        2.92        2.46      0.69 o 
  -9  -1   1        8.13        7.03      0.49 o 
  -8  -1   1       11.19        9.33      0.57 o 
  -7  -1   1       10.77       13.48      0.52 o 
  -6  -1   1       44.85       37.30      0.61 o 
  -5  -1   1      750.78      798.85      4.90 o 
  -4  -1   1      104.56       90.51      0.82 o 
  -3  -1   1       11.94       11.16      0.25 o 
  -2  -1   1       25.69       47.17      0.43 o 
  -1  -1   1      269.12      329.74      2.03 o 
   0  -1   1        7.58        7.66      0.17 o 
   1  -1   1      575.63      660.39      6.17 o 
   2  -1   1      398.19      431.49      2.69 o 
   3  -1   1      362.27      345.77      2.48 o 
   4  -1   1       10.28        8.41      0.29 o 
   5  -1   1       42.14       48.12      0.95 o 
   6  -1   1      218.70      211.86      2.10 o 
   7  -1   1       21.74       19.01      0.97 o 
   8  -1   1      350.69      345.24      3.02 o 
   9  -1   1        0.54        0.01      0.30 o 
  10  -1   1       26.33       26.38      1.06 o 
  11  -1   1        0.72        2.05      0.93 o 
 -11   0   1        2.87        5.57      0.81 o 
 -10   0   1       39.55       46.78      1.09 o 
  -9   0   1        0.43        0.81      0.34 o 
  -8   0   1        4.77        4.13      0.43 o 
  -7   0   1        4.96        4.65      0.43 o 
  -6   0   1      200.14      188.98      1.80 o 
  -5   0   1        1.54        0.84      0.20 o 
  -4   0   1       26.54       31.83      0.53 o 
  -3   0   1      478.50      486.09      3.06 o 
  -2   0   1     1143.58     1344.24      7.38 o 
  -1   0   1     3069.94     2819.37     21.48 o 
   0   0   1      378.98      317.15      2.61 o 
   1   0   1       84.23       21.33      0.52 o 
   2   0   1      296.90      298.78      1.89 o 
   3   0   1       53.06       36.59      1.47 o 
   4   0   1       81.55       80.29      0.89 o 
   5   0   1      232.87      266.32      2.07 o 
   6   0   1        3.23        4.76      0.32 o 
   7   0   1      110.82      110.52      1.38 o 
   8   0   1        0.31        0.79      0.27 o 
   9   0   1        4.11        3.68      0.42 o 
  10   0   1       12.75       13.68      0.78 o 
  11   0   1        1.56        1.06      0.48 o 
 -11   1   1        7.49       11.12      2.94 o 
 -10   1   1       14.89       14.84      1.03 o 
  -9   1   1        1.13        0.98      0.76 o 
  -8   1   1        0.02        0.06      0.28 o 
  -7   1   1       41.04       37.90      0.81 o 
  -6   1   1      946.09      854.09      6.55 o 
  -5   1   1       44.81       42.24      0.67 o 
  -4   1   1       37.70       37.93      0.50 o 
  -3   1   1        1.04        2.71      0.19 o 
  -2   1   1      444.71      494.85      3.33 o 
  -1   1   1     6333.36     6394.11     58.92 o 
   0   1   1      313.56      232.77      1.87 o 
   1   1   1        7.13        0.51      0.07 o 
   2   1   1      217.45      198.86      1.31 o 
   3   1   1     1745.71     1769.43     10.24 o 
   4   1   1       14.27       10.57      0.41 o 
   5   1   1       76.18       84.56      0.85 o 
   6   1   1       80.77       86.61      0.85 o 
   7   1   1       72.59       76.52      0.95 o 
   8   1   1       15.21       13.27      0.51 o 
   9   1   1        0.60        0.73      0.37 o 
  10   1   1        6.47        7.08      0.56 o 
  11   1   1        2.95        4.72      0.62 o 
  12   1   1        3.06        4.03      0.62 o 
 -10   2   1        5.70        5.37      0.74 o 
  -9   2   1       41.70       39.31      1.36 o 
  -8   2   1       99.61       93.39      1.99 o 
  -7   2   1      137.15      130.68      1.95 o 
  -6   2   1      694.96      662.59      5.29 o 
  -5   2   1      104.24      103.03      1.44 o 
  -4   2   1       43.45       38.00      0.63 o 
  -3   2   1      589.32      575.70     10.28 o 
  -2   2   1      596.08      550.35      6.72 o 
  -1   2   1      977.02      946.10      8.26 o 
   0   2   1      182.11      223.62      3.64 o 
   1   2   1      188.36      195.08      1.53 o 
   2   2   1      490.74      449.20      3.81 o 
   3   2   1       28.24       43.91      0.44 o 
   4   2   1       14.73       19.32      0.32 o 
   5   2   1      184.31      211.40      1.53 o 
   6   2   1      317.40      340.29      2.20 o 
   7   2   1        1.24        1.60      0.22 o 
   8   2   1       28.67       27.61      0.59 o 
   9   2   1        3.44        3.01      0.41 o 
  10   2   1        8.80        7.15      0.57 o 
  11   2   1       18.85       15.11      0.77 o 
  12   2   1        0.08        0.89      0.47 o 
 -10   3   1        0.32        1.12      0.70 o 
  -9   3   1        5.45        4.68      0.71 o 
  -8   3   1        0.18        0.00      0.39 o 
  -7   3   1       34.22       36.22      1.00 o 
  -6   3   1        0.16        0.26      0.27 o 
  -5   3   1        3.15        3.33      0.34 o 
  -4   3   1        3.19        6.38      0.58 o 
  -3   3   1      139.25      144.22      1.91 o 
  -2   3   1     1557.22     1681.94     14.81 o 
  -1   3   1       12.98       13.80      0.52 o 
   0   3   1       42.68       54.04      0.89 o 
   1   3   1       83.58       90.70      1.45 o 
   2   3   1      160.68      178.59      1.32 o 
   3   3   1        1.54        0.73      0.10 o 
   4   3   1        3.13        3.29      0.18 o 
   5   3   1       14.84       19.97      0.36 o 
   6   3   1        3.63        5.31      0.34 o 
   7   3   1       35.57       30.36      0.56 o 
   8   3   1        0.00        0.13      0.24 o 
   9   3   1       38.15       31.85      0.74 o 
  10   3   1       27.83       23.06      0.82 o 
  11   3   1       27.44       21.59      0.84 o 
  12   3   1        3.25        4.43      0.67 o 
  -9   4   1       85.02       90.62      2.17 o 
  -8   4   1        4.68        6.09      0.72 o 
  -7   4   1       22.89       26.81      1.04 o 
  -6   4   1       11.71       12.28      0.83 o 
  -5   4   1       31.28       30.57      1.07 o 
  -4   4   1        0.03        0.12      0.30 o 
  -3   4   1       41.86       57.99      0.99 o 
  -2   4   1        5.55        5.52      0.27 o 
  -1   4   1       16.88       19.30      0.78 o 
   0   4   1       17.33       27.43      0.84 o 
   1   4   1       30.48       32.27      1.17 o 
   2   4   1      747.92      833.20      6.00 o 
   3   4   1       30.80       35.42      0.53 o 
   4   4   1      227.96      250.08      1.64 o 
   5   4   1       13.30       15.95      0.38 o 
   6   4   1       91.30       76.36      0.75 o 
   7   4   1        0.53        0.55      0.21 o 
   8   4   1        3.89        2.58      0.27 o 
   9   4   1        4.39        4.00      0.40 o 
  10   4   1      105.31       97.28      1.54 o 
  11   4   1       37.19       30.52      1.90 o 
  12   4   1        4.88        4.68      0.81 o 
  -9   5   1       33.79       40.54      1.72 o 
  -8   5   1       14.18       17.15      1.02 o 
  -7   5   1        1.87        0.59      0.57 o 
  -6   5   1        1.52        1.37      0.45 o 
  -5   5   1        5.41        6.23      0.78 o 
  -4   5   1        0.19        0.79      0.39 o 
  -3   5   1        2.13        0.34      0.29 o 
  -2   5   1        4.41        3.80      0.35 o 
  -1   5   1       30.68       36.66      1.14 o 
   0   5   1       41.39       35.45      1.04 o 
   1   5   1       41.74       13.86      0.86 o 
   2   5   1       58.56       60.01      0.66 o 
   3   5   1      370.04      392.68      3.11 o 
   4   5   1       32.07       34.89      0.50 o 
   5   5   1       35.02       34.75      0.45 o 
   6   5   1       38.88       34.99      0.59 o 
   7   5   1        6.51        7.41      0.41 o 
   8   5   1       80.54       73.47      1.10 o 
   9   5   1        0.98        0.92      0.32 o 
  10   5   1        0.00        0.97      0.39 o 
  11   5   1        0.53        1.23      0.53 o 
  12   5   1       14.19       13.34      1.05 o 
  -8   6   1        1.88        1.75      1.05 o 
  -7   6   1        4.76        6.35      1.19 o 
  -6   6   1        0.79        0.92      0.82 o 
  -5   6   1      141.06      119.70      2.74 o 
  -4   6   1        8.80        5.63      0.98 o 
  -3   6   1        4.36        5.26      0.51 o 
  -2   6   1        0.83        0.63      0.18 o 
  -1   6   1       59.44       55.74      1.26 o 
   0   6   1       14.68       20.53      1.62 o 
   1   6   1       18.21       20.68      0.84 o 
   2   6   1       44.60       44.53      0.99 o 
   3   6   1       15.84       11.68      0.35 o 
   4   6   1      371.59      357.36      4.47 o 
   5   6   1        5.75        5.36      0.35 o 
   6   6   1        1.23        1.92      0.25 o 
   7   6   1        9.13       10.27      0.82 o 
   8   6   1      820.38      765.00      5.59 o 
   9   6   1      179.30      166.61      1.99 o 
  10   6   1       23.49       23.39      0.90 o 
  11   6   1        3.17        4.61      0.60 o 
  12   6   1        2.65        2.25      0.71 o 
  -7   7   1        0.89        1.15      1.02 o 
  -6   7   1       13.65       11.33      1.56 o 
  -5   7   1        0.24        0.24      0.47 o 
  -4   7   1       16.16       12.28      0.90 o 
  -3   7   1        9.52        7.83      0.61 o 
  -2   7   1       16.45       14.90      0.83 o 
  -1   7   1       14.16       15.16      1.22 o 
   0   7   1       34.61       36.24      1.04 o 
   1   7   1       46.45       47.62      1.38 o 
   2   7   1      227.56      221.19      2.02 o 
   3   7   1        0.93        0.37      0.16 o 
   4   7   1       36.29       43.48      0.85 o 
   5   7   1       12.14       10.54      0.43 o 
   6   7   1        0.32        0.32      0.26 o 
   7   7   1      423.50      400.72      4.02 o 
   8   7   1        7.09        7.31      0.54 o 
   9   7   1        0.09        1.03      0.38 o 
  10   7   1        5.56        5.39      0.79 o 
  11   7   1        2.67        2.74      0.58 o 
  12   7   1       41.02       50.65      1.37 o 
  -6   8   1       50.41       56.94      2.09 o 
  -5   8   1        1.34        1.29      0.60 o 
  -4   8   1       11.97       12.25      0.96 o 
  -3   8   1       22.20       21.93      0.93 o 
  -2   8   1       45.92       42.41      1.11 o 
  -1   8   1      208.00      202.85      3.06 o 
   0   8   1      201.98      198.23      2.93 o 
   1   8   1       34.75       31.09      1.24 o 
   2   8   1      171.49      153.56      1.76 o 
   3   8   1      109.68       92.26      1.27 o 
   4   8   1      142.32      139.15      2.08 o 
   5   8   1        0.33        0.70      0.32 o 
   6   8   1       10.36        8.96      0.48 o 
   7   8   1      216.15      187.36      2.33 o 
   8   8   1        2.09        2.17      0.47 o 
   9   8   1        2.03        3.94      0.58 o 
  10   8   1        0.03        0.58      0.37 o 
  11   8   1        9.24        9.69      0.75 o 
  12   8   1        2.29        3.10      0.63 o 
  -5   9   1        1.55        3.35      0.76 o 
  -4   9   1       28.77       32.68      1.42 o 
  -3   9   1        0.39        0.54      0.41 o 
  -2   9   1       16.75       16.33      1.38 o 
  -1   9   1       34.14       36.50      1.66 o 
   0   9   1        2.89        2.99      0.50 o 
   1   9   1       63.28       61.95      1.80 o 
   2   9   1       14.60       13.37      0.69 o 
   3   9   1        0.28        0.69      0.34 o 
   4   9   1        3.24        2.98      0.48 o 
   5   9   1       16.32       12.82      0.70 o 
   6   9   1       98.85       77.81      1.65 o 
   7   9   1        1.41        1.42      0.41 o 
   8   9   1        6.01        5.27      0.60 o 
   9   9   1       16.82       16.50      0.96 o 
  10   9   1        0.00       -0.11      0.45 o 
  11   9   1       11.92       10.26      1.12 o 
  12   9   1        8.08        7.67      1.06 o 
  -4  10   1       32.50       40.96      1.67 o 
  -3  10   1        2.15        2.68      0.61 o 
  -2  10   1       95.78      104.19      2.34 o 
  -1  10   1        4.24        6.43      2.40 o 
   0  10   1       29.57       29.40      2.37 o 
   1  10   1        7.30        7.75      0.95 o 
   2  10   1       12.59       12.24      0.68 o 
   4  10   1        4.27        4.62      0.79 o 
   5  10   1        2.52        2.11      0.42 o 
   6  10   1        0.02        0.05      0.42 o 
   7  10   1        7.06        7.67      0.83 o 
   8  10   1        0.83        1.37      0.45 o 
   9  10   1        3.84        6.86      0.71 o 
  10  10   1       22.90       26.35      1.18 o 
  11  10   1       26.43       28.57      1.29 o 
  -3  11   1        6.44        8.97      1.04 o 
  -2  11   1        0.80        0.55      0.55 o 
  -1  11   1        0.34        1.20      0.79 o 
   0  11   1        9.18        9.31      1.14 o 
   1  11   1        0.01       -0.13      0.59 o 
   2  11   1        5.11        5.62      0.58 o 
   3  11   1        0.34        0.27      0.37 o 
   4  11   1        8.10       11.78      1.75 o 
   5  11   1       20.13       23.11      1.50 o 
   6  11   1       21.42       15.76      1.51 o 
   7  11   1        0.85        0.63      0.82 o 
   8  11   1        1.64        2.19      0.54 o 
   9  11   1        3.92        3.30      0.69 o 
  10  11   1       93.00      108.85      2.54 o 
  -1  12   1        0.35        1.41      0.86 o 
   0  12   1       10.55        9.73      1.50 o 
   1  12   1        0.49        0.46      0.95 o 
   2  12   1       10.70       14.93      1.26 o 
   3  12   1       26.38       28.63      1.40 o 
   4  12   1        7.69        8.67      1.05 o 
   5  12   1        6.95        7.96      1.13 o 
   6  12   1        0.01       -0.54      0.75 o 
   7  12   1        0.92        1.65      1.02 o 
   8  12   1        0.42        1.90      1.15 o 
   9  12   1       25.76       27.85      1.39 o 
   2  13   1        0.00       -0.15      0.50 o 
   3  13   1        3.08        3.91      0.77 o 
   4  13   1        0.00       -0.13      0.59 o 
   5  13   1        0.15        0.96      0.79 o 
   6  13   1        1.06        1.76      0.94 o 
   7  13   1        2.15        3.45      1.21 o 
   8  13   1       72.94       75.80      3.47 o 
  -6 -13   2       32.97       38.89      2.63 o 
  -5 -13   2        4.88        7.28      1.05 o 
  -4 -13   2        1.49        1.42      0.84 o 
  -3 -13   2        0.15        0.08      0.76 o 
  -2 -13   2        0.66        1.46      0.73 o 
  -8 -12   2       10.53       12.94      1.13 o 
  -7 -12   2       39.47       44.26      2.54 o 
  -6 -12   2        0.99        0.36      0.70 o 
  -5 -12   2        5.40        7.05      0.98 o 
  -4 -12   2        2.97        3.19      0.72 o 
  -3 -12   2        1.21        1.04      0.78 o 
  -2 -12   2       21.82       23.79      1.35 o 
  -1 -12   2        1.55        2.01      0.64 o 
   0 -12   2       52.51       58.56      2.78 o 
   1 -12   2        0.14       -0.46      0.54 o 
  -9 -11   2        5.01        8.30      2.16 o 
  -8 -11   2       26.31       28.41      2.65 o 
  -7 -11   2        0.18        0.04      0.52 o 
  -6 -11   2        1.32        1.47      0.68 o 
  -5 -11   2       15.04       12.13      1.08 o 
  -4 -11   2        3.29        3.27      0.69 o 
  -3 -11   2       22.56       25.33      1.69 o 
  -2 -11   2        2.29        3.33      0.66 o 
  -1 -11   2       14.68       21.17      1.19 o 
   0 -11   2        1.13        1.71      0.59 o 
   1 -11   2        0.85        0.63      0.45 o 
   2 -11   2        0.01        0.16      0.49 o 
   3 -11   2        1.47        2.11      0.79 o 
 -10 -10   2        0.43        1.03      0.70 o 
  -9 -10   2       82.52       95.22      2.18 o 
  -8 -10   2        5.82        7.46      0.75 o 
  -7 -10   2       11.38       14.28      0.92 o 
  -6 -10   2        1.20        2.27      0.75 o 
  -5 -10   2        4.57        4.33      0.72 o 
  -4 -10   2        6.63        5.02      0.73 o 
  -3 -10   2        7.74        8.31      1.69 o 
  -2 -10   2        4.50        4.86      0.68 o 
  -1 -10   2        7.94        6.63      0.77 o 
   0 -10   2       28.63       28.95      1.25 o 
   1 -10   2       11.86       12.07      1.42 o 
   2 -10   2        7.65        7.03      0.72 o 
   3 -10   2       13.78       12.73      0.95 o 
   4 -10   2       34.90       35.28      1.98 o 
 -11  -9   2        3.29        2.63      0.59 o 
 -10  -9   2       22.64       20.65      1.35 o 
  -9  -9   2        2.55        1.95      0.63 o 
  -8  -9   2        4.61        4.65      0.62 o 
  -7  -9   2        0.86        1.15      0.43 o 
  -6  -9   2       29.08       29.66      1.02 o 
  -5  -9   2        0.01        0.27      0.31 o 
  -4  -9   2        0.14       -0.32      0.38 o 
  -3  -9   2        3.24        1.89      0.75 o 
  -2  -9   2       46.76       39.20      1.91 o 
  -1  -9   2        3.90        4.69      0.60 o 
   0  -9   2       11.19       10.63      0.79 o 
   1  -9   2        0.29       -0.35      0.38 o 
   2  -9   2        0.17        1.07      0.41 o 
   3  -9   2       32.73       37.23      1.38 o 
   4  -9   2        5.09        5.68      0.90 o 
   5  -9   2       22.76       23.47      1.26 o 
 -11  -8   2        4.88        6.46      0.64 o 
 -10  -8   2       10.90       10.65      0.70 o 
  -9  -8   2        0.04        0.08      0.31 o 
  -8  -8   2        3.36        3.84      0.38 o 
  -7  -8   2       17.40       16.51      0.75 o 
  -6  -8   2        1.82        1.02      0.30 o 
  -5  -8   2       23.34       18.66      1.07 o 
  -4  -8   2        0.95        2.37      0.37 o 
  -3  -8   2       67.59       66.77      1.81 o 
  -2  -8   2        6.35        9.96      0.79 o 
  -1  -8   2        8.93        9.16      0.81 o 
   0  -8   2       82.80       82.89      1.93 o 
   1  -8   2       21.63       24.27      1.10 o 
   2  -8   2        2.61        2.84      0.58 o 
   3  -8   2       77.62       71.33      1.72 o 
   4  -8   2        5.56        7.20      0.74 o 
   5  -8   2        0.05       -0.13      0.64 o 
   6  -8   2        9.24        8.71      0.95 o 
 -11  -7   2       18.56       23.51      0.94 o 
 -10  -7   2        4.27        5.21      0.54 o 
  -9  -7   2       23.43       23.93      0.89 o 
  -8  -7   2       16.88       17.59      0.68 o 
  -7  -7   2       31.92       32.67      0.78 o 
  -6  -7   2        0.16       -0.18      0.21 o 
  -5  -7   2       37.82       32.40      0.83 o 
  -4  -7   2       17.26       14.87      0.53 o 
  -3  -7   2       84.19       67.32      1.29 o 
  -2  -7   2        2.30        0.48      0.71 o 
  -1  -7   2       98.95       94.72      2.00 o 
   0  -7   2        5.46        6.16      1.33 o 
   1  -7   2      369.01      360.96      5.45 o 
   2  -7   2      278.50      259.57      4.15 o 
   3  -7   2        0.06        0.70      0.38 o 
   4  -7   2       24.16       22.78      1.03 o 
   5  -7   2        0.38        0.83      0.50 o 
   6  -7   2        1.78        1.42      0.62 o 
   7  -7   2        5.48        4.05      0.88 o 
 -11  -6   2       13.74       18.03      1.10 o 
 -10  -6   2       18.64       21.58      0.85 o 
  -9  -6   2        2.18        3.37      0.45 o 
  -8  -6   2       20.23       19.79      0.66 o 
  -7  -6   2       61.13       57.98      1.03 o 
  -6  -6   2      313.96      286.69      2.50 o 
  -5  -6   2       42.93       42.56      0.77 o 
  -4  -6   2      237.50      221.76      2.37 o 
  -3  -6   2      164.63      155.11      1.40 o 
  -2  -6   2       40.22       35.50      0.70 o 
  -1  -6   2       22.81       27.35      0.74 o 
   0  -6   2      148.55      148.23      1.63 o 
   1  -6   2      108.82       97.53      1.53 o 
   2  -6   2       15.24       17.16      0.89 o 
   3  -6   2        2.71        1.03      0.43 o 
   4  -6   2        0.00        0.28      0.36 o 
   5  -6   2       38.89       31.79      1.21 o 
   6  -6   2       74.07       67.95      1.97 o 
   7  -6   2        7.63        5.24      0.88 o 
   8  -6   2        0.06        0.96      1.17 o 
 -11  -5   2        0.13        0.42      0.54 o 
 -10  -5   2        6.50        5.84      0.56 o 
  -9  -5   2       10.65       10.97      0.90 o 
  -8  -5   2      143.13      128.28      1.73 o 
  -7  -5   2      381.94      343.37      2.96 o 
  -6  -5   2       36.82       36.58      0.74 o 
  -5  -5   2      136.60      125.05      1.23 o 
  -4  -5   2        4.13        2.04      0.18 o 
  -3  -5   2       73.66       77.06      0.86 o 
  -2  -5   2      201.56      204.90      1.62 o 
  -1  -5   2        8.21       15.19      0.40 o 
   0  -5   2      363.16      380.02      3.38 o 
   1  -5   2       36.82       31.01      0.63 o 
   2  -5   2       18.58       12.33      0.73 o 
   3  -5   2        8.89        8.85      0.59 o 
   4  -5   2        0.70       -0.01      0.32 o 
   5  -5   2        0.42        0.29      0.39 o 
   6  -5   2       14.94       12.93      0.67 o 
   7  -5   2       11.17       11.37      0.77 o 
   8  -5   2        0.30        0.44      0.52 o 
   9  -5   2        4.64        5.79      0.90 o 
 -11  -4   2       33.63       35.61      1.28 o 
 -10  -4   2       20.08       16.02      0.90 o 
  -9  -4   2        2.65        2.57      0.37 o 
  -8  -4   2       24.98       20.03      0.62 o 
  -7  -4   2        2.25        0.73      0.24 o 
  -6  -4   2        0.76        1.21      0.21 o 
  -5  -4   2       49.11       39.11      0.52 o 
  -4  -4   2        8.95       12.70      0.34 o 
  -3  -4   2       18.77       22.18      0.35 o 
  -2  -4   2       73.89       94.20      0.71 o 
  -1  -4   2     1289.09     1454.29     10.28 o 
   0  -4   2        0.68        0.43      0.35 o 
   1  -4   2      126.68      148.02      1.59 o 
   2  -4   2       25.32       27.77      0.71 o 
   3  -4   2       15.83       14.99      0.66 o 
   4  -4   2       54.91       52.94      0.93 o 
   5  -4   2        6.51        5.98      0.64 o 
   6  -4   2        6.56        7.78      0.92 o 
   7  -4   2        1.13        0.84      0.40 o 
   8  -4   2        1.96        1.66      0.47 o 
   9  -4   2        7.98        9.37      0.83 o 
  10  -4   2       68.09       72.11      3.67 o 
 -11  -3   2       11.98       13.01      0.77 o 
 -10  -3   2        0.14        0.23      0.38 o 
  -9  -3   2      127.36      107.19      1.65 o 
  -8  -3   2       44.42       35.34      0.78 o 
  -7  -3   2        0.31       -0.14      0.22 o 
  -6  -3   2       51.80       46.90      0.65 o 
  -5  -3   2       47.28       39.53      0.58 o 
  -4  -3   2       11.95       11.21      0.28 o 
  -3  -3   2        6.69        8.41      0.23 o 
  -2  -3   2       31.83       43.69      0.48 o 
  -1  -3   2      248.38      266.17      1.65 o 
   0  -3   2       41.84       28.71      0.51 o 
   1  -3   2       68.24       68.61      1.06 o 
   2  -3   2       64.39       67.32      1.42 o 
   3  -3   2      284.49      291.38      2.78 o 
   4  -3   2       19.94       26.37      0.64 o 
   5  -3   2       72.05       71.85      1.21 o 
   6  -3   2        0.73        0.64      0.32 o 
   7  -3   2        5.71        5.67      0.85 o 
   8  -3   2        0.00        0.38      0.39 o 
   9  -3   2        3.46        5.79      0.67 o 
  10  -3   2       20.03       17.48      1.40 o 
 -11  -2   2        0.26       -0.06      0.46 o 
 -10  -2   2        9.41        5.69      0.56 o 
  -9  -2   2        0.41        0.72      0.36 o 
  -8  -2   2        0.03        0.28      0.27 o 
  -7  -2   2        2.92        1.84      0.26 o 
  -6  -2   2       22.20       12.33      0.40 o 
  -5  -2   2       82.13       94.07      0.94 o 
  -4  -2   2        2.08        1.14      0.15 o 
  -3  -2   2        2.90        1.24      0.14 o 
  -2  -2   2       12.99       18.43      0.29 o 
  -1  -2   2      599.62      675.05      4.38 o 
   0  -2   2      235.03      285.87      1.85 o 
   1  -2   2       10.44       13.18      0.24 o 
   2  -2   2        5.61        7.65      0.37 o 
   3  -2   2     1792.91     1778.21     10.98 o 
   4  -2   2       11.07        9.04      0.37 o 
   5  -2   2       39.71       49.13      0.63 o 
   6  -2   2       81.03       79.49      1.17 o 
   7  -2   2       51.27       48.94      1.12 o 
   8  -2   2      189.65      186.17      2.55 o 
   9  -2   2      135.13      129.95      1.96 o 
  10  -2   2       14.01       10.78      0.79 o 
  11  -2   2        0.05        0.74      0.59 o 
 -11  -1   2        0.02        0.42      0.39 o 
 -10  -1   2        2.07        2.40      0.51 o 
  -9  -1   2        1.71        0.79      0.39 o 
  -8  -1   2       11.08        8.70      0.56 o 
  -7  -1   2       20.14       18.96      0.59 o 
  -6  -1   2       36.90       36.90      0.64 o 
  -5  -1   2       61.45       52.86      0.66 o 
  -4  -1   2       13.79       16.06      0.33 o 
  -3  -1   2       84.42       71.37      0.65 o 
  -2  -1   2     1502.48     1513.98      8.32 o 
  -1  -1   2      144.64      174.05      1.24 o 
   0  -1   2        6.51       17.62      0.25 o 
   1  -1   2        9.21       13.89      0.26 o 
   2  -1   2        6.10       17.47      0.48 o 
   3  -1   2       11.95       16.29      0.38 o 
   4  -1   2      317.19      302.72      2.16 o 
   5  -1   2       11.31       11.96      0.39 o 
   6  -1   2       49.34       47.52      0.78 o 
   7  -1   2      988.68      945.66      7.30 o 
   8  -1   2        0.53        0.87      0.35 o 
   9  -1   2       51.50       44.83      1.00 o 
  10  -1   2       56.10       58.29      1.79 o 
  11  -1   2        5.86        7.04      0.82 o 
 -11   0   2        7.39        8.80      1.10 o 
 -10   0   2        8.72        8.31      0.66 o 
  -9   0   2        0.56        0.72      0.30 o 
  -8   0   2        6.01        4.40      0.63 o 
  -7   0   2       33.92       30.39      0.71 o 
  -6   0   2       14.47       11.60      0.46 o 
  -5   0   2       44.55       35.78      0.65 o 
  -4   0   2      197.12      242.40      1.99 o 
  -3   0   2        3.77        7.44      0.50 o 
  -2   0   2     2526.58     2486.68     16.75 o 
  -1   0   2      111.25       88.48      0.66 o 
   0   0   2       69.00       91.58      0.64 o 
   1   0   2     1560.83     1461.54      7.58 o 
   2   0   2    21055.00    18363.63    158.32 o 
   3   0   2      276.94      333.52      2.05 o 
   4   0   2       93.03       87.56      0.74 o 
   5   0   2       15.32       19.26      0.38 o 
   6   0   2        0.93        0.60      0.18 o 
   7   0   2        1.80        3.92      0.34 o 
   8   0   2        0.42       -0.01      0.25 o 
   9   0   2        3.37        5.27      0.48 o 
  10   0   2        0.49        0.21      0.54 o 
  11   0   2       22.62       25.85      1.35 o 
  12   0   2        0.02        0.91      1.28 o 
 -10   1   2        0.91        1.55      0.59 o 
  -9   1   2       80.12       89.13      2.06 o 
  -8   1   2       16.60       14.11      0.54 o 
  -7   1   2        6.84        6.97      0.73 o 
  -6   1   2      239.31      217.00      2.18 o 
  -5   1   2       74.15       73.43      0.83 o 
  -4   1   2        0.13        0.71      0.17 o 
  -3   1   2      447.27      457.68      2.93 o 
  -2   1   2        0.97        2.32      0.13 o 
  -1   1   2       79.02      107.76      0.88 o 
   0   1   2     4008.46     4182.37     24.87 o 
   1   1   2     2308.00     2020.05     12.62 o 
   2   1   2     2929.73     3110.84     17.30 o 
   3   1   2      480.98      478.69      3.08 o 
   4   1   2        4.14        4.78      0.20 o 
   5   1   2       34.30       32.54      0.52 o 
   6   1   2      486.08      509.40      3.42 o 
   7   1   2       66.17       68.71      0.83 o 
   8   1   2       31.28       33.41      0.72 o 
   9   1   2        0.23        0.06      0.27 o 
  10   1   2        0.00        0.19      0.46 o 
  11   1   2        3.01        2.53      0.54 o 
  12   1   2        1.90        2.34      0.58 o 
 -10   2   2        0.29        2.00      0.76 o 
  -9   2   2       97.46       88.97      2.09 o 
  -8   2   2       20.76       19.81      0.85 o 
  -7   2   2      277.59      257.22      2.67 o 
  -6   2   2        0.06       -0.28      0.28 o 
  -5   2   2     1115.23     1064.97      8.95 o 
  -4   2   2       66.85       68.88      0.92 o 
  -3   2   2       15.10       23.93      0.60 o 
  -2   2   2        3.93        3.60      0.30 o 
  -1   2   2       57.04       43.28      0.76 o 
   0   2   2     1603.55     1559.56     11.02 o 
   1   2   2      125.62       58.03      0.58 o 
   2   2   2        0.56        2.84      0.14 o 
   3   2   2       51.15       65.62      0.59 o 
   4   2   2        0.03        1.33      0.30 o 
   5   2   2        4.00        2.22      0.18 o 
   6   2   2      186.77      220.60      1.57 o 
   7   2   2        4.56        2.30      0.23 o 
   8   2   2        1.89        2.23      0.33 o 
   9   2   2        2.66        1.84      0.37 o 
  10   2   2       10.12        7.02      0.56 o 
  11   2   2        4.35        4.62      0.54 o 
  12   2   2        0.24        0.63      0.54 o 
  -9   3   2        2.43        2.61      0.68 o 
  -8   3   2       15.34       14.87      0.90 o 
  -7   3   2       10.00       11.60      0.77 o 
  -6   3   2        1.77        2.95      0.39 o 
  -5   3   2      168.98      156.99      1.94 o 
  -4   3   2       18.97       19.40      0.52 o 
  -3   3   2        6.48        7.06      0.37 o 
  -2   3   2        7.73        8.19      0.35 o 
  -1   3   2     1417.56     1563.95     12.41 o 
   0   3   2       43.94       58.49      1.19 o 
   1   3   2        2.45        0.04      0.08 o 
   2   3   2       97.65      106.07      0.86 o 
   3   3   2       38.47       49.48      0.42 o 
   4   3   2        5.93        9.56      0.27 o 
   5   3   2      158.23      189.97      1.31 o 
   6   3   2       44.75       48.81      0.60 o 
   7   3   2       12.92       16.35      0.48 o 
   8   3   2        0.06        0.61      0.26 o 
   9   3   2        5.12        6.52      0.46 o 
  10   3   2      138.59      124.16      1.95 o 
  11   3   2        0.88        0.46      0.62 o 
  12   3   2        0.02        0.24      0.91 o 
  -9   4   2        8.82        7.54      1.61 o 
  -8   4   2       11.90       11.61      1.16 o 
  -7   4   2        2.05        2.74      0.51 o 
  -6   4   2       11.95       14.89      0.65 o 
  -5   4   2        2.57        3.05      0.46 o 
  -4   4   2       44.20       43.10      1.08 o 
  -3   4   2        2.16        4.01      0.54 o 
  -2   4   2       18.29       26.63      0.97 o 
  -1   4   2       46.95       63.46      0.89 o 
   0   4   2      449.10      480.17      6.09 o 
   1   4   2       32.06       38.64      0.76 o 
   2   4   2        1.46        1.84      0.13 o 
   3   4   2      528.17      578.61      7.46 o 
   4   4   2       98.83       89.66      0.77 o 
   5   4   2      104.30      109.45      1.01 o 
   6   4   2        2.83        2.42      0.26 o 
   7   4   2        0.43        0.20      0.18 o 
   8   4   2       22.50       21.81      0.54 o 
   9   4   2      129.30      113.75      1.44 o 
  10   4   2       15.21       15.21      0.69 o 
  11   4   2        4.48        3.68      0.71 o 
  12   4   2        7.65        9.14      0.93 o 
  -8   5   2        0.01        0.25      0.56 o 
  -7   5   2        2.18        1.01      0.63 o 
  -6   5   2        8.43        7.99      0.88 o 
  -5   5   2        3.06        2.12      0.60 o 
  -4   5   2        7.55        7.64      0.60 o 
  -3   5   2       22.15       19.57      0.67 o 
  -2   5   2       71.65       55.71      0.98 o 
  -1   5   2        3.46        6.14      0.47 o 
   0   5   2       13.52        8.19      0.46 o 
   1   5   2       24.92       26.20      0.70 o 
   2   5   2        0.03        0.18      0.08 o 
   3   5   2      956.16     1018.93      7.37 o 
   4   5   2      691.43      708.27      5.96 o 
   5   5   2        1.20        2.61      0.19 o 
   6   5   2        4.34        5.14      0.28 o 
   7   5   2       30.99       27.01      0.62 o 
   8   5   2       37.56       33.36      0.74 o 
   9   5   2       56.29       50.67      0.96 o 
  10   5   2       14.43       15.20      0.80 o 
  11   5   2        0.53        0.19      0.44 o 
  12   5   2        0.77        1.17      0.63 o 
  -8   6   2        0.13        1.09      0.98 o 
  -7   6   2        7.01        6.69      1.00 o 
  -6   6   2        0.01        0.08      0.80 o 
  -5   6   2       16.42       15.34      1.11 o 
  -4   6   2        2.83        3.00      0.41 o 
  -3   6   2        0.02       -0.03      0.30 o 
  -2   6   2       72.67       49.11      0.80 o 
  -1   6   2       11.26        9.12      0.59 o 
   0   6   2        0.00        0.11      0.21 o 
   1   6   2        0.38        1.67      0.33 o 
   2   6   2      125.25      128.47      2.27 o 
   3   6   2      130.83      123.71      1.24 o 
   4   6   2      197.21      197.13      2.31 o 
   5   6   2       48.14       49.49      0.73 o 
   6   6   2        4.75        4.47      0.37 o 
   7   6   2      531.05      486.15      4.02 o 
   8   6   2      641.73      595.31      4.92 o 
   9   6   2      193.49      183.53      2.14 o 
  10   6   2        8.74        8.36      0.64 o 
  11   6   2       25.52       26.59      1.00 o 
  12   6   2        6.61        6.04      0.69 o 
  -7   7   2        2.97        1.36      0.96 o 
  -6   7   2       20.78       17.81      1.27 o 
  -5   7   2       23.92       24.58      1.29 o 
  -4   7   2        3.74        2.01      0.66 o 
  -3   7   2      134.10      120.83      2.46 o 
  -2   7   2       38.95       32.20      0.84 o 
  -1   7   2        8.89        5.71      0.56 o 
   0   7   2        6.60        7.32      0.89 o 
   1   7   2        2.06        1.18      0.44 o 
   2   7   2     1091.80      969.07     11.84 o 
   3   7   2      286.75      264.57      2.27 o 
   4   7   2        1.11        1.74      0.26 o 
   5   7   2        0.77        1.01      0.40 o 
   6   7   2       73.13       67.37      1.12 o 
   7   7   2      108.73      100.81      1.70 o 
   8   7   2      259.54      258.19      2.77 o 
   9   7   2      100.40       98.21      1.58 o 
  10   7   2        0.38        1.22      0.42 o 
  11   7   2       32.86       32.92      1.20 o 
  12   7   2       32.91       33.17      1.22 o 
  -6   8   2       26.15       32.83      2.15 o 
  -5   8   2        0.34        0.48      0.55 o 
  -4   8   2        1.14        0.94      0.54 o 
  -3   8   2       30.53       26.42      1.12 o 
  -2   8   2       26.64       25.66      0.78 o 
  -1   8   2        4.25        4.84      0.79 o 
   0   8   2       23.62       27.45      1.01 o 
   1   8   2     1605.00     1508.83     18.03 o 
   2   8   2      445.74      416.26      5.91 o 
   3   8   2       70.83       73.77      0.93 o 
   4   8   2        2.16        2.74      0.39 o 
   5   8   2       61.23       62.74      1.96 o 
   6   8   2       85.49       65.42      1.24 o 
   7   8   2       13.41       13.39      0.71 o 
   8   8   2        0.10       -0.11      0.44 o 
   9   8   2        3.94        4.57      0.91 o 
  10   8   2        1.46        0.87      0.37 o 
  11   8   2        7.16        7.96      0.94 o 
  12   8   2        5.78        5.98      0.92 o 
  -5   9   2       34.74       46.59      1.90 o 
  -4   9   2       64.06       74.30      3.77 o 
  -3   9   2        0.00        0.35      0.70 o 
  -2   9   2        3.00        2.82      0.44 o 
  -1   9   2        4.45        5.78      0.66 o 
   0   9   2        5.44        4.64      0.57 o 
   1   9   2      113.16      106.16      2.44 o 
   2   9   2       29.43       24.85      1.16 o 
   3   9   2        0.06        0.49      0.27 o 
   4   9   2        0.14        0.10      0.30 o 
   5   9   2       79.50       59.41      1.61 o 
   6   9   2      295.94      241.76      4.01 o 
   7   9   2        0.04        0.05      0.32 o 
   8   9   2        8.64        8.28      0.80 o 
   9   9   2        0.44        0.31      0.42 o 
  10   9   2       15.99       16.31      1.00 o 
  11   9   2        0.52        1.81      0.62 o 
  12   9   2        0.37        0.92      0.71 o 
  -4  10   2       38.71       40.77      1.99 o 
  -3  10   2        0.91        0.49      0.52 o 
  -2  10   2       14.84       14.61      0.83 o 
  -1  10   2       71.71       81.57      2.59 o 
   0  10   2       86.32       88.00      1.99 o 
   1  10   2       28.29       29.31      1.13 o 
   2  10   2        2.47        2.45      0.47 o 
   3  10   2        0.39        0.91      0.32 o 
   4  10   2       19.66       17.96      0.88 o 
   5  10   2       10.67        5.53      0.75 o 
   6  10   2        0.01       -0.34      0.58 o 
   7  10   2        2.86        2.54      0.60 o 
   8  10   2        1.01        0.62      0.41 o 
   9  10   2        0.61        1.26      0.66 o 
  10  10   2       35.35       36.99      1.35 o 
  11  10   2       27.63       27.53      1.26 o 
  -3  11   2        1.64        2.11      0.71 o 
  -2  11   2       10.68       16.18      0.95 o 
  -1  11   2       16.38       24.72      1.66 o 
   0  11   2       22.19       23.38      1.51 o 
   1  11   2        1.78        2.87      0.78 o 
   2  11   2        0.74        0.39      0.53 o 
   3  11   2        7.66        7.94      0.77 o 
   4  11   2        3.68        5.43      0.79 o 
   5  11   2        7.15        8.64      1.79 o 
   6  11   2       13.19       13.66      1.00 o 
   7  11   2        1.62        0.76      0.57 o 
   8  11   2        6.30        8.09      1.73 o 
   9  11   2       98.67      107.86      2.72 o 
  10  11   2        0.65        1.07      1.10 o 
  11  11   2        1.24        1.97      0.69 o 
  -1  12   2        0.16        0.26      0.91 o 
   0  12   2        0.86        1.87      0.80 o 
   3  12   2       28.53       34.71      1.40 o 
   4  12   2      119.45      155.71      3.82 o 
   5  12   2        3.70        5.35      1.02 o 
   6  12   2        0.98        1.51      0.88 o 
   7  12   2        0.55        1.32      0.92 o 
   8  12   2        0.14        0.77      1.02 o 
   9  12   2        6.15        5.82      0.86 o 
  10  12   2        0.21        0.08      1.32 o 
   3  13   2       12.75       16.59      1.09 o 
   4  13   2       19.73       24.47      1.44 o 
   5  13   2        0.03        0.71      0.79 o 
   6  13   2        1.58        1.90      0.96 o 
   7  13   2       14.91       15.90      1.75 o 
   8  13   2       78.59       89.82      3.61 o 
  -7 -12   3        4.08        7.53      1.17 o 
  -6 -12   3       47.26       57.47      2.29 o 
  -5 -12   3        3.71        7.04      0.98 o 
  -4 -12   3        3.49        3.09      0.79 o 
  -3 -12   3        0.16       -0.12      0.58 o 
  -2 -12   3        6.71        7.49      1.26 o 
  -1 -12   3       59.14       64.54      5.83 o 
   0 -12   3        1.12        1.34      0.75 o 
  -9 -11   3        0.45        0.40      0.80 o 
  -8 -11   3        0.42        0.09      0.48 o 
  -7 -11   3        4.64        8.03      0.98 o 
  -6 -11   3       26.40       29.21      1.21 o 
  -5 -11   3       15.72       16.25      1.38 o 
  -4 -11   3        0.57        0.60      0.57 o 
  -3 -11   3        1.13        1.35      0.62 o 
  -2 -11   3       12.26       12.13      1.06 o 
  -1 -11   3       41.88       55.56      4.61 o 
   0 -11   3        0.02        0.14      0.80 o 
   1 -11   3        0.15       -0.09      0.56 o 
   2 -11   3        0.04        0.21      0.65 o 
  -9 -10   3        0.20       -0.18      0.50 o 
  -8 -10   3       21.71       28.36      1.23 o 
  -7 -10   3       14.83       19.69      1.04 o 
  -6 -10   3       43.54       53.41      1.47 o 
  -5 -10   3        7.42        9.54      0.68 o 
  -4 -10   3        1.53        1.23      0.57 o 
  -3 -10   3        1.63        2.00      0.57 o 
  -2 -10   3        2.69        2.56      0.61 o 
  -1 -10   3        0.71        0.39      0.44 o 
   0 -10   3        8.89       10.17      1.05 o 
   1 -10   3        0.56        0.46      0.51 o 
   2 -10   3        0.26        0.63      0.50 o 
   3 -10   3       44.40       45.84      1.64 o 
   4 -10   3        9.66        9.95      1.32 o 
 -10  -9   3        0.04        0.28      0.66 o 
  -9  -9   3        0.06       -0.33      0.47 o 
  -8  -9   3       35.68       34.32      1.28 o 
  -7  -9   3        0.00        0.02      0.37 o 
  -6  -9   3        0.12        0.67      0.38 o 
  -5  -9   3        2.38        2.34      0.54 o 
  -4  -9   3        1.55        0.46      0.32 o 
  -3  -9   3        0.14       -0.33      0.34 o 
  -2  -9   3       70.43       50.18      1.66 o 
  -1  -9   3        3.49        3.92      0.64 o 
   0  -9   3       11.11       12.95      0.93 o 
   1  -9   3       10.88       12.26      0.96 o 
   2  -9   3       11.38        9.67      0.93 o 
   3  -9   3       21.92       22.31      1.09 o 
   4  -9   3        0.07       -0.46      0.46 o 
   5  -9   3       12.52       11.99      1.50 o 
 -10  -8   3        0.18        0.51      0.49 o 
  -9  -8   3        0.90        1.01      0.44 o 
  -8  -8   3       13.03       14.00      0.67 o 
  -7  -8   3       30.51       28.26      1.09 o 
  -6  -8   3       14.55       14.14      0.81 o 
  -5  -8   3        0.47        0.44      0.43 o 
  -4  -8   3      147.85      133.19      2.12 o 
  -3  -8   3      488.07      415.51      4.65 o 
  -2  -8   3      116.90      101.21      2.50 o 
  -1  -8   3       23.73       21.76      1.06 o 
   0  -8   3        0.61        0.80      1.05 o 
   1  -8   3        2.84        3.83      0.62 o 
   2  -8   3      345.51      321.47      7.27 o 
   3  -8   3        6.41        6.59      0.70 o 
   4  -8   3        0.20        0.04      0.45 o 
   5  -8   3        3.33        2.97      0.67 o 
   6  -8   3        0.02        1.04      0.58 o 
 -11  -7   3       13.88       16.21      0.84 o 
 -10  -7   3       13.23       16.54      0.80 o 
  -9  -7   3       32.94       37.92      1.11 o 
  -8  -7   3        6.85        6.28      0.56 o 
  -7  -7   3        0.65        0.71      0.30 o 
  -6  -7   3        0.25        0.26      0.27 o 
  -5  -7   3        4.01        4.73      0.51 o 
  -4  -7   3        8.79        8.34      0.56 o 
  -3  -7   3       45.05       45.60      1.04 o 
  -2  -7   3       28.20       26.41      0.73 o 
  -1  -7   3       41.43       43.27      1.94 o 
   0  -7   3      403.12      389.93      5.66 o 
   1  -7   3      400.24      366.50      5.45 o 
   2  -7   3      500.06      487.01      6.91 o 
   3  -7   3       58.46       65.79      1.62 o 
   4  -7   3       18.52       16.34      0.96 o 
   5  -7   3       15.22       16.04      1.50 o 
   6  -7   3       25.48       19.99      1.16 o 
   7  -7   3        0.16        1.10      0.65 o 
 -11  -6   3        8.97        9.27      0.84 o 
 -10  -6   3       47.54       52.29      1.23 o 
  -9  -6   3      139.11      139.65      1.95 o 
  -8  -6   3        0.90        0.52      0.33 o 
  -7  -6   3        3.85        4.36      0.39 o 
  -6  -6   3       42.13       38.48      0.79 o 
  -5  -6   3     1798.71     1683.59     12.30 o 
  -4  -6   3      288.12      253.27      2.31 o 
  -3  -6   3       13.15        8.98      0.68 o 
  -2  -6   3        6.06        6.68      0.35 o 
  -1  -6   3        0.05        1.38      0.54 o 
   0  -6   3       30.43       29.16      1.22 o 
   1  -6   3      225.93      214.04      3.55 o 
   2  -6   3        1.88        2.48      1.44 o 
   3  -6   3        0.30        0.74      0.46 o 
   4  -6   3        0.97        1.76      0.48 o 
   5  -6   3       15.61       17.02      0.98 o 
   6  -6   3       38.84       43.48      1.50 o 
   7  -6   3        2.08        0.99      0.46 o 
   8  -6   3        0.05        0.46      0.51 o 
 -11  -5   3       21.97       23.72      1.15 o 
 -10  -5   3        8.97       10.46      0.80 o 
  -9  -5   3        7.89        8.44      0.81 o 
  -8  -5   3       10.82       13.51      0.79 o 
  -7  -5   3       27.17       28.39      0.74 o 
  -6  -5   3      503.34      459.72      3.66 o 
  -5  -5   3      223.33      205.85      2.00 o 
  -4  -5   3        9.74        7.75      0.32 o 
  -3  -5   3       18.76       22.66      0.38 o 
  -2  -5   3        0.01        0.20      0.11 o 
  -1  -5   3      501.08      504.97      3.92 o 
   0  -5   3       80.74       74.69      1.32 o 
   1  -5   3       13.71       16.15      0.72 o 
   2  -5   3        0.82        0.80      0.38 o 
   3  -5   3        0.80        0.50      0.39 o 
   4  -5   3        1.42        1.30      0.41 o 
   5  -5   3       66.16       62.70      1.22 o 
   6  -5   3        9.21        8.24      0.60 o 
   7  -5   3        0.02       -0.01      0.38 o 
   8  -5   3        0.02        0.67      0.61 o 
   9  -5   3        1.97        1.90      0.71 o 
 -11  -4   3       62.09       71.18      2.83 o 
 -10  -4   3       40.86       42.40      1.33 o 
  -9  -4   3       16.25       16.35      0.72 o 
  -8  -4   3       13.59       13.41      0.55 o 
  -7  -4   3        1.47        2.07      0.31 o 
  -6  -4   3        9.44        6.89      0.36 o 
  -5  -4   3        4.81        2.83      0.23 o 
  -4  -4   3       54.95       54.72      0.59 o 
  -3  -4   3        1.65        1.65      0.17 o 
  -2  -4   3       72.65       80.78      0.70 o 
  -1  -4   3      344.08      363.94      2.25 o 
   0  -4   3      693.93      685.23      5.08 o 
   1  -4   3        0.36        0.17      0.16 o 
   2  -4   3        4.21        5.21      0.31 o 
   3  -4   3       21.63       20.79      0.72 o 
   4  -4   3        1.48        1.49      0.29 o 
   5  -4   3        7.92        6.20      0.45 o 
   6  -4   3        7.86        8.88      0.66 o 
   7  -4   3        0.40        0.18      0.33 o 
   8  -4   3        0.13        0.24      0.44 o 
   9  -4   3       22.26       22.26      1.09 o 
  10  -4   3        4.31        4.07      0.90 o 
 -11  -3   3       57.80       66.81      1.46 o 
 -10  -3   3        7.84        8.75      0.65 o 
  -9  -3   3        1.05        1.12      0.39 o 
  -8  -3   3       30.95       26.34      0.82 o 
  -7  -3   3       40.95       24.89      0.69 o 
  -6  -3   3       53.27       39.85      0.66 o 
  -5  -3   3        5.77        4.71      0.33 o 
  -4  -3   3        6.49        9.10      0.29 o 
  -3  -3   3       17.54       18.72      0.35 o 
  -2  -3   3      143.05      154.50      1.16 o 
  -1  -3   3        2.01        0.75      0.14 o 
   0  -3   3       43.37       46.25      0.49 o 
   1  -3   3       63.48       78.90      0.70 o 
   2  -3   3       44.56       43.76      0.56 o 
   3  -3   3      141.62      141.92      2.17 o 
   4  -3   3       63.01       72.94      1.02 o 
   5  -3   3        0.00       -0.07      0.22 o 
   6  -3   3       17.36       16.81      0.62 o 
   7  -3   3       32.75       31.89      0.94 o 
   8  -3   3        3.85        4.97      0.54 o 
   9  -3   3        0.29        0.55      0.43 o 
  10  -3   3        5.62        7.93      0.75 o 
 -11  -2   3       12.96       13.15      0.78 o 
 -10  -2   3        2.40        2.23      0.51 o 
  -9  -2   3        0.05        0.22      0.39 o 
  -8  -2   3        2.46        2.01      0.42 o 
  -7  -2   3      198.08      157.62      1.77 o 
  -6  -2   3        3.09        4.51      0.31 o 
  -5  -2   3        2.20        4.08      0.26 o 
  -4  -2   3       61.54       69.94      0.77 o 
  -3  -2   3       19.39       16.45      0.34 o 
  -2  -2   3      530.92      583.85      3.24 o 
  -1  -2   3        9.52        5.93      0.20 o 
   0  -2   3        4.63        9.07      0.21 o 
   1  -2   3      189.01      221.94      1.57 o 
   2  -2   3      256.13      246.95      1.50 o 
   3  -2   3      133.59      125.46      1.04 o 
   4  -2   3      505.73      519.67      3.20 o 
   5  -2   3       63.73       64.91      0.81 o 
   6  -2   3       23.07       21.35      0.63 o 
   7  -2   3        0.13        0.01      0.25 o 
   8  -2   3      286.38      279.54      3.54 o 
   9  -2   3        0.69        1.08      0.45 o 
  10  -2   3       11.89       11.86      0.99 o 
  11  -2   3        1.85        2.80      0.64 o 
 -11  -1   3        1.19        1.13      0.49 o 
 -10  -1   3        5.21        5.87      0.55 o 
  -9  -1   3       12.12       13.02      1.16 o 
  -8  -1   3        3.30        4.54      0.42 o 
  -7  -1   3        0.47       -0.07      0.23 o 
  -6  -1   3        0.35        0.67      0.24 o 
  -5  -1   3        0.28       -0.15      0.15 o 
  -4  -1   3       66.41       60.71      0.74 o 
  -3  -1   3     1854.10     2069.66     12.15 o 
  -2  -1   3      186.61      213.67      1.47 o 
  -1  -1   3        5.23        4.66      0.17 o 
   0  -1   3       10.38       24.74      0.36 o 
   1  -1   3        1.83        6.85      0.18 o 
   2  -1   3        0.00        2.85      0.21 o 
   3  -1   3       29.73       26.56      0.46 o 
   4  -1   3       58.85       62.22      0.72 o 
   5  -1   3        5.53        4.57      0.27 o 
   6  -1   3       25.31       21.91      0.56 o 
   7  -1   3        0.00        4.11      0.36 o 
   8  -1   3      224.58      234.96      2.49 o 
   9  -1   3       84.13       86.66      1.64 o 
  10  -1   3       24.27       20.01      0.76 o 
  11  -1   3        2.44        1.84      0.90 o 
 -10   0   3        0.68        2.05      0.86 o 
  -9   0   3        6.58        6.91      0.55 o 
  -8   0   3        2.91        3.40      0.39 o 
  -7   0   3        7.44        7.22      0.54 o 
  -6   0   3       12.04       14.33      0.43 o 
  -5   0   3        0.50        0.34      0.23 o 
  -4   0   3      675.80      631.53      4.11 o 
  -3   0   3      362.49      402.58      2.95 o 
  -2   0   3       80.08      101.03      0.92 o 
  -1   0   3       39.22       44.14      0.52 o 
   0   0   3       59.47       83.03      0.62 o 
   1   0   3    12407.32    11781.90     84.77 o 
   2   0   3     1888.45     1915.67      9.89 o 
   3   0   3      542.94      570.47      3.16 o 
   4   0   3      143.39      138.06      1.03 o 
   5   0   3      245.47      235.37      1.68 o 
   6   0   3      105.59       99.56      1.02 o 
   7   0   3       11.46       12.98      0.50 o 
   8   0   3       15.05       14.79      0.57 o 
   9   0   3       27.57       29.65      0.80 o 
  10   0   3        0.19        0.35      0.43 o 
  11   0   3        0.31        0.21      0.46 o 
  12   0   3       11.97       11.79      1.35 o 
 -10   1   3       29.93       30.75      1.58 o 
  -9   1   3        0.86        0.51      0.50 o 
  -8   1   3       26.65       27.90      0.97 o 
  -7   1   3        3.04        2.92      0.30 o 
  -6   1   3       19.34       19.50      0.74 o 
  -5   1   3      106.05       81.63      1.02 o 
  -4   1   3      791.55      677.49      4.32 o 
  -3   1   3       51.66       65.64      0.73 o 
  -2   1   3       37.64       48.90      0.66 o 
  -1   1   3      116.54      141.31      1.04 o 
   0   1   3       98.52      118.31      1.23 o 
   1   1   3    14485.05    14064.47    108.57 o 
   2   1   3       24.14       28.66      0.33 o 
   3   1   3        9.75       18.89      0.28 o 
   4   1   3        8.05        8.55      0.31 o 
   5   1   3      687.33      660.58      3.96 o 
   6   1   3      227.14      236.96      1.76 o 
   7   1   3        5.04        6.80      0.38 o 
   8   1   3        4.83        4.22      0.42 o 
   9   1   3        0.50        0.63      0.32 o 
  10   1   3        4.79        4.69      0.57 o 
  11   1   3        0.20        0.61      0.49 o 
  12   1   3        0.00        0.17      0.58 o 
 -10   2   3       16.97       15.47      1.31 o 
  -9   2   3        1.59        2.43      0.61 o 
  -8   2   3       33.01       34.38      1.37 o 
  -7   2   3       71.57       70.61      1.44 o 
  -6   2   3      685.78      644.75      6.02 o 
  -5   2   3       17.39       13.46      0.69 o 
  -4   2   3      962.31      881.78      7.46 o 
  -3   2   3       11.65       12.26      0.42 o 
  -2   2   3       48.59       57.62      1.09 o 
  -1   2   3       19.99       24.15      0.76 o 
   0   2   3      581.01      585.74      4.32 o 
   1   2   3      494.87      476.96      3.56 o 
   2   2   3       27.66       42.69      0.46 o 
   3   2   3        3.01        1.87      0.14 o 
   4   2   3      104.32      107.46      0.88 o 
   5   2   3      417.20      472.76      2.94 o 
   6   2   3        1.74        1.35      0.20 o 
   7   2   3       14.31       13.97      0.43 o 
   8   2   3       10.12       10.54      0.44 o 
   9   2   3        0.58        0.34      0.32 o 
  10   2   3        0.68        0.66      0.35 o 
  11   2   3       13.59       13.67      0.81 o 
  12   2   3        0.00        0.50      0.52 o 
  -9   3   3        9.79       10.98      0.94 o 
  -8   3   3        0.76        2.02      0.51 o 
  -7   3   3        0.00        0.01      0.32 o 
  -6   3   3      206.38      198.09      2.50 o 
  -5   3   3       56.09       55.92      1.08 o 
  -4   3   3       79.37       77.37      1.99 o 
  -3   3   3       19.22       19.57      0.87 o 
  -2   3   3      325.35      338.36      3.21 o 
  -1   3   3      323.67      351.86      3.20 o 
   0   3   3     1562.62     1536.72     10.85 o 
   1   3   3        5.38        5.73      0.22 o 
   2   3   3       13.36       27.07      0.59 o 
   3   3   3      158.75      171.36      1.92 o 
   4   3   3        5.76       10.37      0.29 o 
   5   3   3       34.45       38.13      0.49 o 
   6   3   3        7.18        6.82      0.30 o 
   7   3   3        2.39        2.63      0.23 o 
   8   3   3        6.91        7.64      0.39 o 
   9   3   3       35.64       32.06      0.73 o 
  10   3   3       14.57       12.26      0.72 o 
  11   3   3       12.88       13.91      0.97 o 
  12   3   3        4.50        5.66      1.23 o 
  -9   4   3        5.20        6.48      0.96 o 
  -8   4   3        8.58        9.55      0.88 o 
  -7   4   3      123.01      125.05      2.32 o 
  -6   4   3       25.87       26.34      0.84 o 
  -5   4   3        0.08        0.51      0.34 o 
  -4   4   3        0.09        0.60      0.30 o 
  -3   4   3       46.06       44.55      2.73 o 
  -2   4   3       37.42       67.14      1.90 o 
  -1   4   3       63.81       82.35      1.06 o 
   0   4   3       41.34       61.31      0.68 o 
   1   4   3       38.34       45.57      0.56 o 
   2   4   3       26.39       35.94      0.45 o 
   3   4   3        5.66        6.25      0.34 o 
   4   4   3      366.04      352.37      2.42 o 
   5   4   3       33.46       35.05      0.47 o 
   6   4   3        9.08        9.24      0.34 o 
   7   4   3       10.03       10.34      0.39 o 
   8   4   3       21.03       24.34      0.56 o 
   9   4   3        0.27        1.26      0.40 o 
  10   4   3        2.04        3.05      0.51 o 
  11   4   3        2.62        2.02      0.66 o 
  12   4   3       11.81       11.20      1.00 o 
  -8   5   3        0.08        1.01      0.47 o 
  -7   5   3      128.58      152.80      3.67 o 
  -6   5   3        3.56        4.61      0.78 o 
  -5   5   3        6.23        5.69      0.57 o 
  -4   5   3        1.93        1.44      0.45 o 
  -3   5   3        4.98        7.06      0.49 o 
  -2   5   3        0.82        0.36      0.21 o 
  -1   5   3      126.27      121.48      1.40 o 
   0   5   3        1.10        1.61      0.25 o 
   1   5   3       33.51       32.02      1.88 o 
   2   5   3      332.04      346.63      2.50 o 
   3   5   3       17.94       17.44      0.44 o 
   4   5   3      314.92      334.77      3.06 o 
   5   5   3       26.96       26.13      0.49 o 
   6   5   3       15.63       11.86      0.43 o 
   7   5   3        9.25       10.20      0.43 o 
   8   5   3       42.38       43.33      0.90 o 
   9   5   3       16.10       17.24      0.68 o 
  10   5   3       34.68       31.70      0.99 o 
  11   5   3        1.51        1.72      0.50 o 
  12   5   3        0.00        0.97      0.62 o 
  13   5   3        0.02       -0.12      0.62 o 
  -7   6   3        1.58        2.40      1.37 o 
  -6   6   3        4.61        5.61      0.86 o 
  -5   6   3        8.18        9.62      0.93 o 
  -4   6   3        1.97        1.78      0.53 o 
  -3   6   3      245.25      175.47      4.02 o 
  -2   6   3       10.84        7.40      0.59 o 
  -1   6   3        0.28        0.92      0.20 o 
   0   6   3        7.09        6.94      1.49 o 
   1   6   3       17.90       14.83      0.62 o 
   2   6   3       21.81       16.57      0.31 o 
   3   6   3      246.42      250.74      2.67 o 
   4   6   3        0.39        0.61      0.20 o 
   5   6   3        9.20       11.00      0.36 o 
   6   6   3      108.57      106.68      1.42 o 
   7   6   3       55.42       51.96      0.96 o 
   8   6   3       82.80       74.26      1.29 o 
   9   6   3        1.85        1.89      0.46 o 
  10   6   3       71.58       69.51      1.81 o 
  11   6   3        3.18        3.70      0.79 o 
  12   6   3        3.04        3.19      0.60 o 
  13   6   3        4.29        4.84      1.61 o 
  -7   7   3        2.63        2.40      1.05 o 
  -6   7   3        3.91        3.88      1.72 o 
  -5   7   3        1.30        0.77      0.53 o 
  -4   7   3       64.77       53.32      1.74 o 
  -3   7   3       24.13       16.58      0.71 o 
  -2   7   3        5.83        4.23      0.42 o 
  -1   7   3        0.14        0.21      0.22 o 
   0   7   3        3.96        3.21      0.51 o 
   1   7   3      138.95      116.08      1.95 o 
   2   7   3       24.88       22.18      0.76 o 
   3   7   3       55.84       54.65      0.86 o 
   4   7   3       18.65       17.31      0.63 o 
   5   7   3       30.59       29.24      1.05 o 
   6   7   3       19.64       16.33      0.68 o 
   7   7   3      305.41      286.02      3.53 o 
   8   7   3       31.91       33.16      1.10 o 
   9   7   3       66.10       67.30      1.52 o 
  10   7   3       12.21       10.88      0.72 o 
  11   7   3       32.90       33.88      1.49 o 
  12   7   3       12.88       16.74      1.01 o 
  -6   8   3        9.74       12.83      1.59 o 
  -5   8   3        7.08        9.03      1.01 o 
  -4   8   3        5.12       10.07      0.92 o 
  -3   8   3        1.86        2.22      0.54 o 
  -2   8   3        1.15        1.25      0.28 o 
  -1   8   3       38.75       35.50      1.27 o 
   0   8   3       43.54       35.12      1.19 o 
   1   8   3      574.20      546.79      6.16 o 
   2   8   3      461.86      434.76      5.03 o 
   3   8   3       15.99       15.91      0.52 o 
   4   8   3        5.77        8.55      0.59 o 
   5   8   3        6.53        5.41      0.60 o 
   6   8   3       26.28       25.26      1.51 o 
   7   8   3        4.71        4.04      0.52 o 
   8   8   3        4.26        3.00      0.50 o 
   9   8   3        1.97        2.19      0.97 o 
  10   8   3        0.11        0.55      0.50 o 
  11   8   3        1.85        2.15      0.61 o 
  12   8   3        6.40        7.83      1.29 o 
  -5   9   3       40.71       44.87      2.30 o 
  -4   9   3       86.73       94.54      2.51 o 
  -3   9   3        0.37        1.26      0.51 o 
  -2   9   3        0.04       -0.17      0.42 o 
  -1   9   3        1.18        1.73      0.50 o 
   0   9   3      138.55      136.08      2.45 o 
   1   9   3        0.69        0.37      0.34 o 
   2   9   3        1.16        1.98      0.43 o 
   3   9   3       16.36       15.24      0.77 o 
   4   9   3       30.99       33.10      1.12 o 
   5   9   3      114.64       89.36      2.04 o 
   6   9   3       81.55       70.80      1.89 o 
   7   9   3        0.00        0.55      0.36 o 
   8   9   3        2.02        0.99      0.43 o 
   9   9   3        2.88        3.66      0.58 o 
  10   9   3        5.11        6.31      1.07 o 
  11   9   3        0.32        0.25      0.55 o 
  12   9   3        0.50        0.61      0.70 o 
  -4  10   3        3.40        4.18      1.00 o 
  -3  10   3        0.76        1.98      0.59 o 
  -2  10   3       10.81       11.66      2.01 o 
  -1  10   3       25.79       28.99      2.22 o 
   0  10   3      132.66      138.50      2.62 o 
   1  10   3        3.56        3.23      0.60 o 
   2  10   3        5.95        5.57      0.71 o 
   3  10   3        0.06       -0.09      0.49 o 
   4  10   3        1.26        2.04      0.71 o 
   5  10   3        5.04        5.15      1.27 o 
   6  10   3        1.26        2.46      0.57 o 
   7  10   3        0.02        0.03      0.46 o 
   8  10   3       12.43       11.01      0.76 o 
   9  10   3       10.39       11.05      1.10 o 
  10  10   3       18.26       21.99      1.34 o 
  11  10   3       15.43       14.68      1.06 o 
  -2  11   3        4.75        7.68      0.74 o 
  -1  11   3       55.16       70.36      3.49 o 
   0  11   3       10.81       12.18      1.72 o 
   1  11   3        1.37        1.90      0.88 o 
   2  11   3        3.50        4.51      1.00 o 
   3  11   3       18.04       18.02      0.83 o 
   4  11   3       15.92       14.84      0.87 o 
   5  11   3        0.62        0.46      0.43 o 
   6  11   3        1.88        1.84      0.55 o 
   7  11   3       16.81       18.00      1.24 o 
   8  11   3        1.93        1.64      0.68 o 
   9  11   3        3.92        4.43      0.65 o 
  10  11   3        0.02        0.70      0.57 o 
  11  11   3        0.00       -0.18      1.29 o 
   4  12   3       21.87       26.64      1.40 o 
   5  12   3        0.09        0.23      0.67 o 
   6  12   3        2.94        2.64      0.65 o 
   7  12   3       14.95       15.22      1.42 o 
   8  12   3        7.13        4.65      1.44 o 
   9  12   3        3.80        2.70      0.83 o 
  10  12   3        2.68        2.73      0.67 o 
   4  13   3        1.83        1.88      0.75 o 
   5  13   3        8.16       11.29      1.25 o 
   6  13   3        3.94        4.20      1.02 o 
   7  13   3        0.01        0.52      0.92 o 
   8  13   3       12.78       14.15      1.73 o 
  -6 -12   4       99.36      110.79      2.76 o 
  -5 -12   4       38.15       39.01      4.70 o 
  -4 -12   4        4.50        4.85      0.93 o 
  -3 -12   4        0.00       -0.08      0.81 o 
  -2 -12   4        0.93        1.32      0.79 o 
  -1 -12   4        0.06        1.05      0.69 o 
  -8 -11   4        0.42       -0.06      0.56 o 
  -7 -11   4        3.18        2.44      0.61 o 
  -6 -11   4       42.54       49.64      1.54 o 
  -5 -11   4        0.00       -0.18      0.37 o 
  -4 -11   4        4.06        4.59      1.35 o 
  -3 -11   4        0.14        0.51      0.52 o 
  -2 -11   4       26.36       31.30      1.65 o 
  -1 -11   4        2.70        3.74      0.81 o 
   0 -11   4        2.69        2.96      0.75 o 
   1 -11   4       11.45       13.58      1.64 o 
   2 -11   4        0.24        0.44      0.73 o 
  -9 -10   4        1.06       -0.71      0.71 o 
  -8 -10   4        0.40        0.81      0.52 o 
  -7 -10   4      199.63      221.16      3.57 o 
  -6 -10   4        6.47        5.52      0.93 o 
  -5 -10   4        0.05        0.06      0.61 o 
  -4 -10   4        7.78        5.60      0.71 o 
  -3 -10   4       11.43        9.10      0.98 o 
  -2 -10   4       15.81       14.45      1.08 o 
  -1 -10   4        1.35        1.31      0.57 o 
   0 -10   4        0.68        0.98      1.24 o 
   1 -10   4        4.71        3.37      0.74 o 
   2 -10   4        0.49        0.53      0.59 o 
   3 -10   4       16.47       17.09      1.78 o 
   4 -10   4        1.23        0.69      0.71 o 
  -9  -9   4       14.03       12.45      1.18 o 
  -8  -9   4       43.78       42.60      1.47 o 
  -7  -9   4        3.16        4.26      0.64 o 
  -6  -9   4        0.41        0.32      0.40 o 
  -5  -9   4        1.02        1.25      0.42 o 
  -4  -9   4        0.48        0.98      0.38 o 
  -3  -9   4        2.21        0.49      0.36 o 
  -2  -9   4        8.04       10.52      1.81 o 
  -1  -9   4        5.22        4.11      0.70 o 
   0  -9   4       11.51       10.03      1.00 o 
   1  -9   4        2.82        2.59      0.67 o 
   2  -9   4        0.50        1.16      0.59 o 
   3  -9   4       10.12        9.23      0.87 o 
   4  -9   4        0.00        0.40      0.56 o 
   5  -9   4       13.64       16.64      1.73 o 
 -10  -8   4        0.08        0.25      0.52 o 
  -9  -8   4       13.96       16.12      1.14 o 
  -8  -8   4        0.00        0.33      0.41 o 
  -7  -8   4        1.57        1.16      0.37 o 
  -6  -8   4        3.87        4.80      0.60 o 
  -5  -8   4       13.55       15.73      0.82 o 
  -4  -8   4       30.13       20.68      0.86 o 
  -3  -8   4       84.17       70.34      1.49 o 
  -2  -8   4        0.60        1.66      0.53 o 
  -1  -8   4        0.63        1.35      0.51 o 
   0  -8   4       16.93       13.00      0.94 o 
   1  -8   4       89.48       92.07      2.36 o 
   2  -8   4       14.82       16.32      1.85 o 
   3  -8   4        2.78        3.36      0.75 o 
   4  -8   4        0.01        0.90      0.51 o 
   5  -8   4        0.00        0.02      0.51 o 
   6  -8   4        2.42        1.46      0.90 o 
 -10  -7   4       20.98       27.11      0.97 o 
  -9  -7   4       37.48       40.72      1.19 o 
  -8  -7   4       12.43       12.12      1.12 o 
  -7  -7   4        3.03        3.41      0.45 o 
  -6  -7   4        1.08        1.06      0.33 o 
  -5  -7   4       62.24       64.44      1.13 o 
  -4  -7   4       80.11       72.07      1.51 o 
  -3  -7   4        2.36        3.27      0.43 o 
  -2  -7   4        9.36       11.20      0.61 o 
  -1  -7   4       27.15       25.29      0.79 o 
   0  -7   4       83.25       82.52      2.09 o 
   1  -7   4      292.09      275.18      5.07 o 
   2  -7   4        0.75        0.44      0.73 o 
   3  -7   4       65.00       66.08      2.00 o 
   4  -7   4       34.21       34.40      1.30 o 
   5  -7   4       19.05       19.59      1.11 o 
   6  -7   4        0.26        0.12      0.52 o 
   7  -7   4        6.59        7.85      1.18 o 
 -10  -6   4        0.68        2.00      0.58 o 
  -9  -6   4       48.52       53.37      1.22 o 
  -8  -6   4        0.59        0.68      0.42 o 
  -7  -6   4        1.40        2.31      0.35 o 
  -6  -6   4       49.14       45.68      0.88 o 
  -5  -6   4       10.30        9.40      0.61 o 
  -4  -6   4      567.28      530.40      4.89 o 
  -3  -6   4       67.99       65.15      1.03 o 
  -2  -6   4       16.70       19.51      0.72 o 
  -1  -6   4      152.02      148.79      2.09 o 
   0  -6   4        3.38        1.39      0.30 o 
   1  -6   4        0.02        0.80      0.29 o 
   2  -6   4       98.63      105.30      4.98 o 
   3  -6   4       23.04       24.14      1.23 o 
   4  -6   4        3.16        2.38      0.54 o 
   5  -6   4       12.52       11.02      0.67 o 
   6  -6   4        5.54        4.16      0.54 o 
   7  -6   4       25.09       23.66      1.01 o 
   8  -6   4        9.06        9.54      1.28 o 
 -11  -5   4       54.44       58.04      2.70 o 
 -10  -5   4        0.61        0.42      0.52 o 
  -9  -5   4        2.87        3.71      0.50 o 
  -8  -5   4        0.00        0.01      0.33 o 
  -7  -5   4        5.43        5.10      0.46 o 
  -6  -5   4      770.92      737.13      6.70 o 
  -5  -5   4      898.30      834.66      5.96 o 
  -4  -5   4       11.91       11.96      0.60 o 
  -3  -5   4        0.30        0.52      0.19 o 
  -2  -5   4       17.60       18.36      0.46 o 
  -1  -5   4       35.03       35.18      0.61 o 
   0  -5   4      150.89      137.96      1.90 o 
   1  -5   4        5.62        6.30      0.67 o 
   2  -5   4       31.56       33.94      0.85 o 
   3  -5   4       23.62       20.96      0.79 o 
   4  -5   4        0.00        0.10      0.27 o 
   5  -5   4        7.06        5.97      0.53 o 
   6  -5   4       12.98       12.14      0.70 o 
   7  -5   4        0.34        0.34      0.59 o 
   8  -5   4       11.68        8.39      0.81 o 
   9  -5   4        0.85       -0.25      1.06 o 
 -11  -4   4      163.70      188.43      3.38 o 
 -10  -4   4       14.21       16.55      1.02 o 
  -9  -4   4        3.74        4.37      0.59 o 
  -8  -4   4       38.29       33.28      0.80 o 
  -7  -4   4        0.52        0.31      0.26 o 
  -6  -4   4      142.46      126.20      1.36 o 
  -5  -4   4        0.71        0.81      0.23 o 
  -4  -4   4        2.03        1.66      0.19 o 
  -3  -4   4      127.57      117.00      1.08 o 
  -2  -4   4       70.04       74.82      0.77 o 
  -1  -4   4      135.21      141.25      1.14 o 
   0  -4   4        7.12       10.10      0.26 o 
   1  -4   4      224.00      229.86      2.10 o 
   2  -4   4       10.13        6.39      0.38 o 
   3  -4   4        7.34        7.56      0.49 o 
   4  -4   4       29.05       31.84      0.92 o 
   5  -4   4        8.57        6.32      0.50 o 
   6  -4   4        0.48        0.90      0.38 o 
   7  -4   4        0.08        0.35      0.38 o 
   8  -4   4        3.68        3.50      0.59 o 
   9  -4   4        1.62        1.31      0.55 o 
 -11  -3   4        5.87        3.75      0.64 o 
 -10  -3   4        4.55        5.36      0.58 o 
  -9  -3   4        1.82        1.23      0.41 o 
  -8  -3   4        9.99        8.67      0.63 o 
  -7  -3   4      425.02      351.68      3.25 o 
  -6  -3   4       30.10       25.50      0.69 o 
  -5  -3   4        0.03       -0.11      0.16 o 
  -4  -3   4       12.42       11.72      0.37 o 
  -3  -3   4        1.00        0.01      0.13 o 
  -2  -3   4       77.16       74.20      0.75 o 
  -1  -3   4      120.76      134.62      1.18 o 
   0  -3   4        0.24        0.06      0.13 o 
   1  -3   4       34.64       34.97      0.58 o 
   2  -3   4       63.49       67.03      0.72 o 
   3  -3   4        4.17        8.13      0.26 o 
   4  -3   4        0.94        1.19      0.19 o 
   5  -3   4       18.48       17.51      0.59 o 
   6  -3   4        3.07        3.52      0.39 o 
   7  -3   4        1.26        1.10      0.37 o 
   8  -3   4        0.03        0.04      0.37 o 
   9  -3   4        6.80        8.59      0.80 o 
  10  -3   4        4.19        5.44      0.93 o 
 -10  -2   4        2.66        2.38      0.60 o 
  -9  -2   4        0.57       -0.11      0.34 o 
  -8  -2   4      112.44       88.81      1.62 o 
  -7  -2   4        0.08        0.51      0.30 o 
  -6  -2   4        0.06        0.25      0.21 o 
  -5  -2   4        0.50        0.35      0.19 o 
  -4  -2   4       52.67       59.51      0.69 o 
  -3  -2   4       73.60       83.54      0.90 o 
  -2  -2   4       19.90       17.95      0.36 o 
  -1  -2   4       21.31       28.98      0.46 o 
   0  -2   4        4.69        6.39      0.19 o 
   1  -2   4      248.51      228.60      1.55 o 
   2  -2   4        6.26       10.40      0.29 o 
   3  -2   4       17.43       18.44      0.39 o 
   4  -2   4       33.82       37.01      0.58 o 
   5  -2   4      374.38      398.60      2.87 o 
   6  -2   4        7.57        7.56      0.40 o 
   7  -2   4       10.34       13.00      0.52 o 
   8  -2   4        6.74        5.79      0.45 o 
   9  -2   4        0.33        0.37      0.42 o 
  10  -2   4       38.83       42.30      1.47 o 
  11  -2   4        0.83        2.51      0.81 o 
 -10  -1   4        1.18        1.69      0.54 o 
  -9  -1   4        0.89        1.35      0.46 o 
  -8  -1   4       21.79       18.85      0.69 o 
  -7  -1   4        2.98        2.34      0.30 o 
  -6  -1   4        0.02        0.96      0.22 o 
  -5  -1   4       33.30       26.61      0.54 o 
  -4  -1   4        7.54        7.37      0.28 o 
  -3  -1   4      218.71      228.94      1.65 o 
  -2  -1   4       10.64        7.89      0.26 o 
  -1  -1   4      170.39      198.38      1.32 o 
   0  -1   4        0.92        2.17      0.14 o 
   1  -1   4       36.33       52.29      0.55 o 
   2  -1   4        2.53        1.42      0.13 o 
   3  -1   4        0.01        1.20      0.13 o 
   4  -1   4       53.73       57.80      0.60 o 
   5  -1   4       35.39       38.32      0.63 o 
   6  -1   4       89.29       88.29      1.05 o 
   7  -1   4      160.46      161.83      1.71 o 
   8  -1   4       66.98       66.21      1.17 o 
   9  -1   4      353.66      367.42      3.57 o 
  10  -1   4       14.11       10.11      0.65 o 
  11  -1   4        0.01        0.25      0.56 o 
 -10   0   4       13.37       18.81      1.69 o 
  -9   0   4       14.34       16.56      0.74 o 
  -8   0   4        6.67        8.98      0.53 o 
  -7   0   4        1.78        2.38      0.32 o 
  -6   0   4       32.05       31.02      0.71 o 
  -5   0   4       24.32       25.28      0.61 o 
  -4   0   4      250.60      268.91      2.28 o 
  -3   0   4      226.00      213.03      2.00 o 
  -2   0   4       60.24       60.41      0.70 o 
  -1   0   4      351.57      382.02      2.36 o 
   0   0   4      264.84      215.83      1.37 o 
   1   0   4       71.77      104.25      0.75 o 
   2   0   4      387.64      397.78      2.18 o 
   3   0   4      452.34      509.11      2.89 o 
   4   0   4     1204.51     1273.86      6.46 o 
   5   0   4        8.83       15.75      0.56 o 
   6   0   4        2.83        6.25      0.36 o 
   7   0   4        9.69       10.59      0.52 o 
   8   0   4       79.83       80.25      1.29 o 
   9   0   4       61.02       59.84      1.09 o 
  10   0   4        0.20       -0.46      0.53 o 
  11   0   4        3.48        2.19      0.62 o 
  12   0   4        0.85        1.96      0.87 o 
 -10   1   4        0.86        1.02      0.88 o 
  -9   1   4       41.46       47.19      1.68 o 
  -8   1   4        0.99        0.41      0.39 o 
  -7   1   4       28.82       27.96      0.97 o 
  -6   1   4        6.43        6.46      0.40 o 
  -5   1   4       16.51       17.56      0.55 o 
  -4   1   4      324.36      280.13      2.32 o 
  -3   1   4       15.63       18.35      0.48 o 
  -2   1   4      220.29      242.76      1.76 o 
  -1   1   4        6.62        7.56      0.37 o 
   0   1   4      660.48      664.01      4.42 o 
   1   1   4       70.97       56.93      0.51 o 
   2   1   4      908.24      990.56      4.98 o 
   3   1   4      398.10      426.45      2.60 o 
   4   1   4        3.67        6.34      0.92 o 
   5   1   4       52.95       57.46      0.64 o 
   6   1   4      210.20      227.91      1.72 o 
   7   1   4       58.23       61.91      0.94 o 
   8   1   4       31.43       32.83      0.76 o 
   9   1   4        4.26        3.43      0.43 o 
  10   1   4        0.79        0.99      0.39 o 
  11   1   4        1.49        1.89      0.56 o 
  12   1   4        0.52        1.22      0.62 o 
  -9   2   4        0.00        0.37      0.57 o 
  -8   2   4        1.14        0.78      0.41 o 
  -7   2   4       29.63       30.45      0.99 o 
  -6   2   4       30.20       30.71      0.93 o 
  -5   2   4     1353.28     1268.73     10.75 o 
  -4   2   4        6.62        7.27      0.46 o 
  -3   2   4      303.77      294.32      2.87 o 
  -2   2   4      320.29      338.62      2.80 o 
  -1   2   4      196.01      188.82      1.90 o 
   0   2   4        6.18       13.09      0.35 o 
   1   2   4       10.59       12.38      0.24 o 
   2   2   4       74.74       89.52      0.77 o 
   3   2   4       25.10       33.15      0.44 o 
   4   2   4        0.37        2.73      0.23 o 
   5   2   4        0.52        1.46      0.18 o 
   6   2   4       94.73      108.43      1.03 o 
   7   2   4       22.30       21.37      0.49 o 
   8   2   4       60.35       64.32      0.96 o 
   9   2   4       13.46       11.41      0.66 o 
  10   2   4        0.00        0.14      0.41 o 
  11   2   4        6.32        4.72      0.62 o 
  12   2   4        5.20        5.73      0.70 o 
  -9   3   4        0.10        0.82      0.65 o 
  -8   3   4        0.99        0.81      0.41 o 
  -7   3   4       38.82       36.91      1.49 o 
  -6   3   4      169.62      162.98      2.36 o 
  -5   3   4        6.47        7.92      0.51 o 
  -4   3   4       10.61       10.00      0.51 o 
  -3   3   4       93.79       87.13      1.21 o 
  -2   3   4       20.66       15.81      0.64 o 
  -1   3   4      529.59      565.11      5.78 o 
   0   3   4       52.23       56.08      0.84 o 
   1   3   4      203.35      206.03      2.03 o 
   2   3   4        6.72        7.19      0.42 o 
   3   3   4      329.35      339.58      2.47 o 
   4   3   4       44.72       41.52      0.73 o 
   5   3   4       11.52       13.47      0.30 o 
   6   3   4        0.93        0.86      0.20 o 
   7   3   4       60.05       63.95      0.83 o 
   8   3   4        8.08        6.87      0.37 o 
   9   3   4        0.00        0.21      0.29 o 
  10   3   4        0.01       -0.06      0.34 o 
  11   3   4        2.02        1.53      0.62 o 
  12   3   4       37.94       33.62      1.43 o 
  -8   4   4       10.22        7.93      0.68 o 
  -7   4   4       38.51       43.66      2.66 o 
  -6   4   4       28.12       27.46      1.01 o 
  -5   4   4        1.11        1.00      0.30 o 
  -4   4   4        3.85        4.00      0.49 o 
  -3   4   4        0.03        0.05      0.39 o 
  -2   4   4       10.85        7.92      0.51 o 
  -1   4   4       54.17       58.85      0.95 o 
   0   4   4        0.15        0.33      0.14 o 
   1   4   4       58.64       80.19      1.27 o 
   2   4   4      106.24       99.85      0.91 o 
   3   4   4       39.44       44.89      0.89 o 
   4   4   4        9.07        8.88      0.27 o 
   5   4   4        0.36        0.27      0.16 o 
   6   4   4       52.59       51.40      0.78 o 
   7   4   4        1.32        1.25      0.40 o 
   8   4   4       21.64       20.81      0.68 o 
   9   4   4        3.57        3.41      0.46 o 
  10   4   4       49.94       49.35      1.21 o 
  11   4   4       55.69       55.19      1.77 o 
  12   4   4       37.19       34.12      1.44 o 
  -8   5   4       44.92       52.75      2.28 o 
  -7   5   4        3.75        3.83      0.82 o 
  -6   5   4        4.44        4.05      0.94 o 
  -5   5   4        1.30        0.72      0.82 o 
  -4   5   4        3.71        3.59      0.46 o 
  -3   5   4       34.30       34.99      1.04 o 
  -2   5   4        5.00        4.37      0.43 o 
  -1   5   4        1.15        0.97      0.35 o 
   0   5   4      146.91      155.78      2.14 o 
   1   5   4        1.58        1.84      0.17 o 
   2   5   4        9.51        5.74      0.25 o 
   3   5   4       31.40       29.30      0.60 o 
   4   5   4        3.34        5.00      0.29 o 
   5   5   4      664.47      677.99      5.74 o 
   6   5   4       72.45       69.38      1.47 o 
   7   5   4        3.05        1.67      0.31 o 
   8   5   4        5.25        6.22      0.47 o 
   9   5   4        0.98        0.99      0.35 o 
  10   5   4       15.92       15.34      0.78 o 
  11   5   4        4.90        5.99      0.68 o 
  12   5   4       10.25       10.52      0.97 o 
  13   5   4        3.54        3.36      0.79 o 
  -7   6   4        3.55        2.51      1.00 o 
  -6   6   4        0.07        0.62      0.55 o 
  -5   6   4        7.18        7.36      0.87 o 
  -4   6   4        0.04        0.15      0.58 o 
  -3   6   4       39.23       33.15      1.05 o 
  -2   6   4        9.37        6.80      0.56 o 
  -1   6   4        0.22        0.05      0.24 o 
   0   6   4        3.21        5.89      0.27 o 
   1   6   4       40.51       38.16      0.56 o 
   2   6   4       14.34       16.18      0.36 o 
   3   6   4        1.24        2.32      0.19 o 
   4   6   4      332.54      342.99      4.59 o 
   5   6   4        1.49        1.65      0.24 o 
   6   6   4       28.45       32.14      1.03 o 
   7   6   4        0.25        0.35      0.26 o 
   8   6   4       58.29       56.67      1.11 o 
   9   6   4      587.37      554.98      5.30 o 
  10   6   4       63.28       62.78      1.36 o 
  11   6   4       55.24       49.99      1.29 o 
  12   6   4        2.92        3.26      0.62 o 
  13   6   4        8.79        7.75      1.01 o 
  -6   7   4        1.69        2.80      0.79 o 
  -5   7   4        6.43        6.48      0.89 o 
  -4   7   4      114.88      110.92      2.69 o 
  -3   7   4       57.39       47.19      1.18 o 
  -2   7   4        4.27        2.51      0.41 o 
  -1   7   4       13.36        9.08      0.90 o 
   0   7   4       26.52       24.60      0.47 o 
   1   7   4        4.76        3.65      0.31 o 
   2   7   4        2.11        2.26      0.19 o 
   3   7   4       11.98       12.28      0.39 o 
   4   7   4      225.00      203.55      3.22 o 
   5   7   4      247.99      233.15      3.70 o 
   6   7   4        0.43        0.92      0.34 o 
   7   7   4       56.15       55.44      1.28 o 
   8   7   4      231.28      226.34      3.14 o 
   9   7   4      188.03      189.37      2.32 o 
  10   7   4      101.85       95.79      1.65 o 
  11   7   4       26.46       27.53      1.11 o 
  12   7   4        6.31        7.00      1.11 o 
  -5   8   4        4.36        4.86      1.44 o 
  -4   8   4       50.50       53.78      2.01 o 
  -3   8   4        6.30        5.62      0.71 o 
  -2   8   4       12.35       11.85      1.36 o 
  -1   8   4      118.57      108.61      3.37 o 
   0   8   4        2.75        2.92      0.59 o 
   1   8   4        7.31        6.45      0.58 o 
   2   8   4       48.38       48.75      0.65 o 
   3   8   4      672.91      616.37      7.68 o 
   4   8   4      155.38      148.04      2.61 o 
   5   8   4       12.37       13.00      1.27 o 
   6   8   4        0.07        0.48      0.43 o 
   7   8   4       25.04       22.86      0.85 o 
   8   8   4       17.58       14.59      0.96 o 
   9   8   4        0.57        1.37      0.50 o 
  10   8   4        1.04        1.09      0.54 o 
  11   8   4        0.20        0.17      0.40 o 
  12   8   4        0.02       -0.37      0.44 o 
  -4   9   4        1.03        1.06      0.96 o 
  -3   9   4       12.95       13.13      2.28 o 
  -2   9   4       13.87       14.45      0.92 o 
  -1   9   4        1.49        1.25      0.48 o 
   0   9   4        2.37        1.88      0.59 o 
   1   9   4        1.24        2.36      0.47 o 
   2   9   4       20.91       19.12      1.55 o 
   3   9   4      125.12      126.55      2.26 o 
   4   9   4      126.20      116.66      2.28 o 
   5   9   4       17.63       13.88      0.89 o 
   6   9   4       30.60       26.85      1.45 o 
   7   9   4       77.20       69.88      2.01 o 
   8   9   4      106.20       94.70      1.84 o 
   9   9   4        0.04       -0.21      0.42 o 
  10   9   4        3.42        2.95      0.64 o 
  11   9   4        0.01       -0.06      0.84 o 
  12   9   4        3.25        1.92      0.82 o 
  -3  10   4       68.41       82.10      2.24 o 
  -2  10   4        4.50        4.42      0.58 o 
  -1  10   4        3.58        4.61      1.40 o 
   0  10   4        4.50        4.16      0.77 o 
   1  10   4       21.27       24.33      1.84 o 
   2  10   4       10.56        8.78      1.21 o 
   3  10   4        4.76        3.27      1.18 o 
   4  10   4        8.04        9.32      0.73 o 
   5  10   4        0.15        0.96      0.54 o 
   6  10   4        0.13       -0.06      0.43 o 
   7  10   4        4.91        1.34      0.55 o 
   8  10   4        0.53        0.63      0.43 o 
   9  10   4        4.66        3.91      0.63 o 
  10  10   4        0.28        0.84      0.52 o 
  11  10   4        0.10        0.29      0.56 o 
  -2  11   4        0.26        1.27      0.58 o 
  -1  11   4        3.59        4.79      1.25 o 
   0  11   4        1.65        1.38      0.96 o 
   1  11   4       54.96       61.44      2.99 o 
   2  11   4        0.80        1.09      0.81 o 
   3  11   4        1.37        2.27      0.44 o 
   4  11   4        0.04       -0.37      0.37 o 
   5  11   4        3.61        2.99      0.61 o 
   6  11   4        0.43       -0.32      0.45 o 
   7  11   4       17.81       16.87      1.13 o 
   8  11   4        0.35        1.06      0.62 o 
   9  11   4       12.44       14.25      0.91 o 
  10  11   4       24.30       27.77      1.89 o 
  11  11   4       55.46       65.37      1.86 o 
   3  12   4        0.40        0.61      0.84 o 
   4  12   4        1.88        3.35      0.90 o 
   5  12   4       58.54       65.09      1.85 o 
   6  12   4       71.80       78.89      3.21 o 
   7  12   4        5.92        5.87      1.07 o 
   8  12   4        0.76        0.54      1.11 o 
   9  12   4        6.73        6.72      0.99 o 
  10  12   4        9.55       10.67      0.92 o 
   4  13   4       50.52       53.71      1.88 o 
   5  13   4        4.06        3.68      0.92 o 
   6  13   4        2.80        5.24      1.09 o 
   7  13   4        0.01        0.45      0.59 o 
   8  13   4        5.89        3.50      0.85 o 
  -3 -12   5        7.51       12.12      1.63 o 
  -7 -11   5        1.85        2.27      0.70 o 
  -6 -11   5        0.11        0.14      0.47 o 
  -5 -11   5        6.82        5.78      0.72 o 
  -4 -11   5        4.51        4.56      0.89 o 
  -3 -11   5        1.93        3.12      0.83 o 
  -2 -11   5       15.93       15.70      2.78 o 
  -1 -11   5        0.05        0.38      0.79 o 
   0 -11   5        1.04        1.42      0.86 o 
   1 -11   5       28.27       27.06      1.92 o 
  -8 -10   5        4.40        5.51      0.90 o 
  -7 -10   5        0.04        0.38      0.69 o 
  -6 -10   5       21.65       24.38      1.19 o 
  -5 -10   5       12.73       14.51      0.94 o 
  -4 -10   5       19.06       19.23      0.96 o 
  -3 -10   5        1.09        1.73      0.45 o 
  -2 -10   5        0.09        0.07      0.50 o 
  -1 -10   5        0.43        1.32      0.61 o 
   0 -10   5        1.90        1.42      1.49 o 
   1 -10   5        2.67        1.26      0.91 o 
   2 -10   5        0.27        0.54      0.65 o 
   3 -10   5        2.47        2.42      0.96 o 
  -9  -9   5        3.05        2.82      1.02 o 
  -8  -9   5       14.47       10.66      2.02 o 
  -7  -9   5        0.12        0.86      0.53 o 
  -6  -9   5        3.93        6.57      0.72 o 
  -5  -9   5        6.44        6.06      0.77 o 
  -4  -9   5        0.57        0.37      0.37 o 
  -3  -9   5        4.92        4.94      0.61 o 
  -2  -9   5        0.52        0.89      0.37 o 
  -1  -9   5        5.11        5.02      0.79 o 
   0  -9   5        0.06        0.28      0.51 o 
   1  -9   5        3.88        3.13      1.65 o 
   2  -9   5        3.03        4.50      0.83 o 
   3  -9   5       10.54        8.46      1.34 o 
   4  -9   5       25.82       22.67      2.63 o 
   5  -9   5       12.50       10.01      1.50 o 
  -9  -8   5        4.07        2.58      0.73 o 
  -8  -8   5        0.03        0.02      0.43 o 
  -7  -8   5        1.57        1.29      0.38 o 
  -6  -8   5        6.72        8.49      0.91 o 
  -5  -8   5       14.54       14.52      0.86 o 
  -4  -8   5        0.03        0.38      0.47 o 
  -3  -8   5       29.09       28.91      1.01 o 
  -2  -8   5       82.32       74.30      1.56 o 
  -1  -8   5       49.91       42.22      2.06 o 
   0  -8   5       37.11       35.11      1.55 o 
   1  -8   5       52.49       52.67      2.02 o 
   2  -8   5        0.05       -0.38      0.51 o 
   3  -8   5        3.26        1.93      1.03 o 
   4  -8   5       42.62       37.08      1.63 o 
   5  -8   5        0.03        0.49      0.59 o 
   6  -8   5        2.65        1.99      1.04 o 
 -10  -7   5        4.72        5.92      0.93 o 
  -9  -7   5        8.58       12.89      1.07 o 
  -8  -7   5        9.56       12.33      1.03 o 
  -7  -7   5       11.70       12.22      0.79 o 
  -6  -7   5        4.89        4.96      0.48 o 
  -5  -7   5        0.45        0.50      0.30 o 
  -4  -7   5       24.02       23.55      0.67 o 
  -3  -7   5       31.81       31.23      1.02 o 
  -2  -7   5       20.36       21.12      1.24 o 
  -1  -7   5        2.36        1.42      0.59 o 
   0  -7   5        4.59        3.65      0.45 o 
   1  -7   5       68.48       68.18      1.42 o 
   2  -7   5      211.19      196.73      2.80 o 
   3  -7   5      109.06       99.79      2.64 o 
   4  -7   5       86.03       87.97      2.53 o 
   5  -7   5       39.37       42.05      1.23 o 
   6  -7   5        0.16        0.26      0.47 o 
   7  -7   5        0.40        1.55      0.70 o 
 -10  -6   5       27.98       38.98      1.50 o 
  -9  -6   5        4.97        6.24      0.75 o 
  -8  -6   5       28.60       28.59      1.01 o 
  -7  -6   5       92.82       98.16      1.72 o 
  -6  -6   5       53.40       55.23      1.25 o 
  -5  -6   5       59.91       58.39      1.21 o 
  -4  -6   5        2.92        3.66      0.41 o 
  -3  -6   5      585.42      578.61      5.28 o 
  -2  -6   5        8.15        6.98      0.79 o 
  -1  -6   5        0.10        0.29      0.36 o 
   0  -6   5        0.27        0.32      0.37 o 
   1  -6   5       18.12       13.72      0.76 o 
   2  -6   5       49.00       54.38      1.25 o 
   3  -6   5       96.35       98.52      2.97 o 
   4  -6   5       22.71       22.07      0.92 o 
   5  -6   5        7.38        6.21      0.91 o 
   6  -6   5       10.79        9.68      0.87 o 
   7  -6   5        8.98        7.43      0.74 o 
   8  -6   5       12.83       10.42      1.10 o 
 -10  -5   5        0.95        1.65      0.66 o 
  -9  -5   5       32.59       32.20      1.19 o 
  -8  -5   5        0.91        1.30      0.40 o 
  -7  -5   5       10.89       12.16      0.67 o 
  -6  -5   5       49.01       48.22      1.03 o 
  -5  -5   5       25.51       30.87      0.77 o 
  -4  -5   5      403.44      389.67      3.52 o 
  -3  -5   5      178.77      168.92      1.86 o 
  -2  -5   5       55.91       50.21      0.87 o 
  -1  -5   5       36.69       41.48      0.83 o 
   0  -5   5        0.95        2.17      0.48 o 
   1  -5   5       24.69       21.52      1.03 o 
   2  -5   5       36.18       38.87      1.02 o 
   3  -5   5       14.34       15.48      0.79 o 
   4  -5   5        3.69        4.28      0.51 o 
   5  -5   5        0.00        0.38      0.40 o 
   6  -5   5        4.12        5.73      0.73 o 
   7  -5   5       25.43       26.68      1.08 o 
   8  -5   5       12.73       12.32      0.88 o 
   9  -5   5        0.14        0.24      0.71 o 
 -10  -4   5       17.58       20.25      0.93 o 
  -9  -4   5        3.13        3.33      0.60 o 
  -8  -4   5        3.17        1.27      0.47 o 
  -7  -4   5       42.03       42.44      0.93 o 
  -6  -4   5        9.27       10.50      0.52 o 
  -5  -4   5        0.02        0.02      0.22 o 
  -4  -4   5       14.52       14.37      0.49 o 
  -3  -4   5        9.63       10.48      0.47 o 
  -2  -4   5        0.97        2.60      0.26 o 
  -1  -4   5       13.53       16.31      0.41 o 
   0  -4   5       44.38       39.35      0.61 o 
   1  -4   5      289.47      307.45      2.66 o 
   2  -4   5       78.20       81.14      1.59 o 
   3  -4   5        2.11        1.77      0.38 o 
   4  -4   5       10.82       10.27      0.72 o 
   5  -4   5        4.76        5.44      0.64 o 
   6  -4   5        2.15        1.85      0.43 o 
   7  -4   5        3.78        4.00      0.54 o 
   8  -4   5        1.72        0.92      0.49 o 
   9  -4   5        0.34        1.62      0.61 o 
 -10  -3   5       48.51       48.57      1.19 o 
  -9  -3   5        0.48        1.21      0.41 o 
  -8  -3   5        0.30       -0.18      0.37 o 
  -7  -3   5        0.21        0.04      0.35 o 
  -6  -3   5        7.37        7.95      0.48 o 
  -5  -3   5       17.06       13.64      0.55 o 
  -4  -3   5       11.48       12.01      0.40 o 
  -3  -3   5       11.72       11.53      0.39 o 
  -2  -3   5        7.09        7.47      0.27 o 
  -1  -3   5        1.44        1.72      0.17 o 
   0  -3   5      453.27      479.24      3.26 o 
   1  -3   5        0.29        0.47      0.16 o 
   2  -3   5       12.42       14.36      0.43 o 
   3  -3   5        0.28        0.08      0.21 o 
   4  -3   5        0.03        0.20      0.33 o 
   5  -3   5       87.03       82.42      1.17 o 
   6  -3   5       21.37       20.27      0.60 o 
   7  -3   5        2.14        2.80      0.47 o 
   8  -3   5        0.03        0.80      0.46 o 
   9  -3   5        0.13        0.83      0.74 o 
  10  -3   5        0.00        1.14      0.64 o 
 -10  -2   5        0.62        0.56      0.58 o 
  -9  -2   5       11.18       12.12      0.88 o 
  -8  -2   5       12.66        9.72      0.59 o 
  -7  -2   5        6.45        6.14      0.50 o 
  -6  -2   5        4.29        3.50      0.32 o 
  -5  -2   5       79.52       62.21      0.77 o 
  -4  -2   5        2.19        2.04      0.23 o 
  -3  -2   5        0.04        0.05      0.16 o 
  -2  -2   5        4.29        6.83      0.30 o 
  -1  -2   5       20.01       17.68      0.47 o 
   0  -2   5        1.66        1.10      0.24 o 
   1  -2   5       58.81       60.59      0.60 o 
   2  -2   5       30.31       32.00      0.42 o 
   3  -2   5       53.03       52.69      0.90 o 
   4  -2   5      349.72      348.32      2.72 o 
   5  -2   5        5.15        3.56      0.33 o 
   6  -2   5       59.61       61.37      0.97 o 
   7  -2   5       46.58       53.56      1.05 o 
   8  -2   5        2.41        2.67      0.39 o 
   9  -2   5       48.83       46.98      2.52 o 
  10  -2   5       41.26       42.44      1.49 o 
  11  -2   5        0.00        1.07      1.00 o 
 -10  -1   5        0.25        0.90      0.52 o 
  -9  -1   5        0.18        0.27      0.44 o 
  -8  -1   5        0.79        0.74      0.49 o 
  -7  -1   5       19.45       16.94      0.62 o 
  -6  -1   5        2.94        2.79      0.40 o 
  -5  -1   5        0.04        0.21      0.22 o 
  -4  -1   5       15.27       14.17      0.45 o 
  -3  -1   5       18.72       23.89      0.49 o 
  -2  -1   5      165.76      183.00      1.69 o 
  -1  -1   5      545.47      558.40      3.40 o 
   0  -1   5        9.23        6.10      0.22 o 
   1  -1   5        0.71        1.02      0.13 o 
   2  -1   5        0.69        1.92      0.18 o 
   3  -1   5        2.47        1.38      0.19 o 
   4  -1   5       94.18       96.48      0.86 o 
   5  -1   5       26.00       25.79      0.59 o 
   6  -1   5       34.44       39.39      0.77 o 
   7  -1   5       53.05       51.05      0.85 o 
   8  -1   5      149.94      152.54      1.90 o 
   9  -1   5       25.26       28.91      0.88 o 
  10  -1   5       77.74       76.43      1.72 o 
  11  -1   5       58.59       60.90      1.58 o 
  -9   0   5        6.85        9.52      0.65 o 
  -8   0   5        0.20        0.29      0.53 o 
  -7   0   5        2.36        2.14      0.32 o 
  -6   0   5        2.84        3.13      0.35 o 
  -5   0   5       39.85       42.28      0.80 o 
  -4   0   5        2.58        2.86      0.31 o 
  -3   0   5      148.44      166.66      1.74 o 
  -2   0   5      379.00      369.59      2.41 o 
  -1   0   5     1024.78     1118.04      6.35 o 
   0   0   5      173.80      164.66      1.23 o 
   1   0   5       11.50        9.95      0.26 o 
   2   0   5      276.60      245.69      1.51 o 
   3   0   5     2214.00     2204.39     11.41 o 
   4   0   5      254.83      271.71      1.89 o 
   5   0   5        4.00        4.20      0.24 o 
   6   0   5       39.29       42.56      0.75 o 
   7   0   5       18.45       20.58      0.66 o 
   8   0   5      105.55      110.35      1.43 o 
   9   0   5        1.35        0.95      0.41 o 
  10   0   5       20.01       22.17      1.06 o 
  11   0   5       15.44       14.50      0.97 o 
  -9   1   5        0.87        0.41      0.52 o 
  -8   1   5       37.23       39.01      1.87 o 
  -7   1   5        0.00        0.43      0.35 o 
  -6   1   5        0.42        0.03      0.23 o 
  -5   1   5        0.18        0.29      0.23 o 
  -4   1   5        0.65        0.18      0.24 o 
  -3   1   5       45.70       38.52      0.72 o 
  -2   1   5      322.95      288.90      2.30 o 
  -1   1   5      218.00      203.58      1.71 o 
   0   1   5       90.86      103.23      1.02 o 
   1   1   5      250.13      236.06      1.76 o 
   2   1   5       60.02       89.89      0.75 o 
   3   1   5     5992.27     6059.02     31.15 o 
   4   1   5      475.37      530.19      3.26 o 
   5   1   5        0.55        1.09      0.23 o 
   6   1   5       12.14       15.81      0.45 o 
   7   1   5      119.37      127.06      1.41 o 
   8   1   5       47.91       53.57      1.16 o 
   9   1   5        5.92        6.44      0.57 o 
  10   1   5        1.30        0.89      0.45 o 
  11   1   5        1.87        1.27      0.54 o 
  12   1   5        2.20        2.40      0.67 o 
  -9   2   5        0.31        0.17      0.59 o 
  -8   2   5      118.16      112.03      2.00 o 
  -7   2   5       11.54       10.75      0.80 o 
  -6   2   5        9.87       10.79      0.65 o 
  -5   2   5       21.33       19.30      0.76 o 
  -4   2   5      916.32      865.58      8.71 o 
  -3   2   5       13.87       17.08      0.91 o 
  -2   2   5      284.78      271.94      2.45 o 
  -1   2   5       43.97       37.29      0.55 o 
   0   2   5        4.87        6.45      0.24 o 
   1   2   5       57.07      101.57      1.00 o 
   2   2   5       92.78      123.48      1.05 o 
   3   2   5       36.88       56.62      0.57 o 
   4   2   5        0.41        3.20      0.18 o 
   5   2   5        6.23        6.28      0.42 o 
   6   2   5       16.50       18.72      0.44 o 
   7   2   5      226.19      237.13      1.96 o 
   8   2   5       25.78       23.43      0.67 o 
   9   2   5        2.05        1.89      0.37 o 
  10   2   5        0.00       -0.02      0.41 o 
  11   2   5        0.28        0.56      0.47 o 
  12   2   5        0.75        2.52      0.61 o 
  -8   3   5       19.76       20.40      0.91 o 
  -7   3   5       22.45       21.67      1.05 o 
  -6   3   5       13.63       12.98      0.81 o 
  -5   3   5        0.04        1.55      0.38 o 
  -4   3   5      580.03      581.10     10.90 o 
  -3   3   5       23.84       25.64      0.70 o 
  -2   3   5       11.47       10.05      0.43 o 
  -1   3   5       15.69       19.48      0.50 o 
   0   3   5      328.68      341.18      3.12 o 
   1   3   5      716.88      789.79      5.81 o 
   2   3   5      280.72      283.33      1.94 o 
   3   3   5       17.08       26.19      0.43 o 
   4   3   5       10.34       13.33      0.57 o 
   5   3   5        0.08        0.01      0.24 o 
   6   3   5       10.21       13.13      0.38 o 
   7   3   5       31.44       36.36      0.70 o 
   8   3   5        7.91        7.18      0.42 o 
   9   3   5        0.10        0.05      0.30 o 
  10   3   5        2.25        1.92      0.40 o 
  11   3   5       35.18       35.44      1.70 o 
  12   3   5        0.34        1.10      0.67 o 
  -8   4   5        7.58       10.91      1.18 o 
  -7   4   5        4.12        3.43      0.80 o 
  -6   4   5        6.98        4.72      0.60 o 
  -5   4   5       41.56       39.55      1.01 o 
  -4   4   5        4.33        3.07      0.74 o 
  -3   4   5       11.93       13.39      0.73 o 
  -2   4   5        2.78        1.87      0.41 o 
  -1   4   5        7.21        5.81      0.45 o 
   0   4   5      290.31      339.77      3.25 o 
   1   4   5       64.42       71.60      0.92 o 
   2   4   5        0.07        0.80      0.27 o 
   3   4   5       11.44       13.34      0.42 o 
   4   4   5       15.77       17.00      0.37 o 
   5   4   5       23.12       20.42      0.54 o 
   6   4   5      141.91      154.63      2.09 o 
   7   4   5        2.48        2.89      0.39 o 
   8   4   5        0.91        1.07      0.33 o 
   9   4   5        1.51        1.18      0.40 o 
  10   4   5        5.58        5.49      0.58 o 
  11   4   5       13.44       12.44      0.78 o 
  12   4   5        0.45        0.99      0.98 o 
  -7   5   5        0.46        0.56      0.49 o 
  -6   5   5        6.47        6.68      1.53 o 
  -5   5   5       60.54       66.25      2.21 o 
  -4   5   5        2.10        2.39      0.46 o 
  -3   5   5        4.48        3.84      0.48 o 
  -2   5   5       11.05       11.37      0.64 o 
  -1   5   5        1.51        0.98      0.42 o 
   0   5   5        2.94        2.68      0.28 o 
   1   5   5       79.63       77.14      0.97 o 
   2   5   5        3.82        5.23      0.28 o 
   3   5   5        6.59        5.01      0.72 o 
   4   5   5      306.94      291.22      2.73 o 
   5   5   5       16.10       14.27      0.73 o 
   6   5   5       34.77       32.49      0.80 o 
   7   5   5       34.68       32.62      0.75 o 
   8   5   5        4.58        3.74      0.40 o 
   9   5   5        3.96        5.74      0.49 o 
  10   5   5        3.66        4.05      0.59 o 
  11   5   5        5.53        6.37      0.65 o 
  12   5   5        6.64        6.53      1.14 o 
  -6   6   5        3.15        5.45      0.95 o 
  -5   6   5        9.76       12.28      1.10 o 
  -4   6   5        2.83        2.15      1.05 o 
  -3   6   5        0.28        0.55      0.36 o 
  -2   6   5        4.53        4.53      0.54 o 
  -1   6   5      156.04      115.44      1.90 o 
   0   6   5        3.15        2.47      0.29 o 
   1   6   5        0.44        0.23      0.18 o 
   2   6   5        0.00        0.13      0.31 o 
   3   6   5        0.03        0.50      0.24 o 
   4   6   5       15.75       23.26      0.96 o 
   5   6   5      222.82      214.18      2.64 o 
   6   6   5       71.09       75.01      1.42 o 
   7   6   5        0.14        0.33      0.27 o 
   8   6   5       53.28       51.89      1.06 o 
   9   6   5       47.58       47.50      1.16 o 
  10   6   5      103.74      101.20      1.74 o 
  11   6   5        1.43        0.22      0.47 o 
  12   6   5        0.28        0.24      0.51 o 
  -6   7   5        4.27        7.38      1.32 o 
  -5   7   5        2.01        1.83      0.67 o 
  -4   7   5        1.96        1.87      0.61 o 
  -3   7   5       16.50       14.38      1.18 o 
  -2   7   5       85.79       72.09      1.70 o 
  -1   7   5       62.89       50.11      1.21 o 
   0   7   5        0.92        0.56      0.23 o 
   1   7   5        0.05        0.26      0.20 o 
   2   7   5        5.57        4.46      0.32 o 
   3   7   5       84.77       65.43      1.19 o 
   4   7   5       22.06       18.69      0.89 o 
   5   7   5       19.54       22.69      1.03 o 
   6   7   5        8.54        9.15      0.59 o 
   7   7   5        3.78        3.90      0.51 o 
   8   7   5      114.66      108.71      2.00 o 
   9   7   5      268.37      262.10      2.90 o 
  10   7   5       96.40       97.42      2.68 o 
  11   7   5       14.87       15.50      0.93 o 
  12   7   5        4.03        3.38      0.82 o 
  -5   8   5        3.72        3.34      0.80 o 
  -4   8   5        5.40        5.07      1.46 o 
  -3   8   5       12.98       15.84      2.01 o 
  -2   8   5       27.46       23.17      1.36 o 
  -1   8   5       34.92       32.22      1.02 o 
   0   8   5        3.81        3.00      0.39 o 
   1   8   5        0.65        1.10      0.25 o 
   2   8   5      108.00       89.81      1.39 o 
   3   8   5     1066.94     1010.22      9.68 o 
   4   8   5      174.47      160.69      2.84 o 
   5   8   5       29.23       28.65      1.16 o 
   6   8   5       16.89       13.90      2.94 o 
   7   8   5        0.01        0.56      0.36 o 
   8   8   5       18.80       21.07      0.93 o 
   9   8   5       13.28       12.54      0.87 o 
  10   8   5        7.53        6.67      0.76 o 
  11   8   5        4.68        4.87      0.87 o 
  12   8   5        5.54        6.59      0.93 o 
  -4   9   5       23.84       33.19      1.76 o 
  -3   9   5       22.24       24.68      1.32 o 
  -2   9   5        7.62        8.67      1.15 o 
  -1   9   5        0.99        1.01      0.58 o 
   0   9   5        1.36        2.53      0.43 o 
   1   9   5       13.48       15.21      0.99 o 
   2   9   5      634.88      611.14      6.15 o 
   3   9   5       62.03       62.01      1.17 o 
   4   9   5       15.83       14.86      0.87 o 
   5   9   5        2.81        3.59      0.93 o 
   6   9   5       15.65       14.76      0.97 o 
   7   9   5      192.16      175.93      3.47 o 
   8   9   5        2.77        2.87      0.53 o 
   9   9   5        9.95        8.48      1.18 o 
  10   9   5        2.36        1.53      0.58 o 
  11   9   5       10.54        8.88      1.01 o 
  12   9   5        0.37       -0.39      0.73 o 
  -3  10   5      100.72      121.14      3.61 o 
  -2  10   5       19.65       19.67      1.13 o 
  -1  10   5        0.32        0.52      0.86 o 
   0  10   5        4.47        5.37      1.21 o 
   1  10   5        2.53        3.43      1.02 o 
   2  10   5       63.50       62.58      1.47 o 
   3  10   5        4.41        4.59      0.56 o 
   4  10   5        2.63        0.67      0.45 o 
   5  10   5       16.33       13.18      0.89 o 
   6  10   5       21.55       19.00      1.09 o 
   7  10   5       51.35       45.67      1.68 o 
   8  10   5        2.72        1.35      0.64 o 
   9  10   5        0.06        0.28      0.59 o 
  10  10   5        0.00        0.12      0.50 o 
  11  10   5        0.14        1.55      0.63 o 
  -1  11   5        9.05        8.98      1.04 o 
   0  11   5       46.49       55.57      3.03 o 
   1  11   5       89.27       90.26      3.76 o 
   2  11   5       15.31       15.76      1.67 o 
   3  11   5        0.02       -0.47      0.74 o 
   4  11   5        1.65        1.82      0.62 o 
   5  11   5        0.57        0.21      1.07 o 
   6  11   5        0.33        0.62      0.49 o 
   7  11   5       12.74       13.42      1.07 o 
   8  11   5        4.76        5.41      0.86 o 
   9  11   5        0.01       -0.26      0.67 o 
  10  11   5       17.75       17.11      1.23 o 
  11  11   5        5.05        6.18      0.87 o 
   0  12   5        2.62        1.75      1.17 o 
   1  12   5        3.65        4.07      1.25 o 
   2  12   5        0.03       -0.77      0.77 o 
   3  12   5        1.17        0.98      0.88 o 
   4  12   5        0.07        0.04      0.44 o 
   5  12   5       13.50       14.20      0.98 o 
   6  12   5        6.26        9.20      1.17 o 
   7  12   5        1.75        0.95      0.78 o 
   8  12   5        1.10        1.28      0.72 o 
   9  12   5        2.63        3.72      0.90 o 
  10  12   5        2.86        1.88      0.64 o 
   4  13   5       16.87       18.91      2.58 o 
   5  13   5       75.63       85.65      2.21 o 
   6  13   5        5.58        4.89      0.79 o 
   7  13   5        1.32        0.59      0.64 o 
   8  13   5        0.03       -0.16      0.59 o 
  -5 -11   6        6.27        6.19      0.86 o 
  -4 -11   6        0.39       -0.19      0.49 o 
  -3 -11   6        0.85        0.90      0.56 o 
  -2 -11   6        2.06        1.43      0.57 o 
  -1 -11   6        0.03        0.94      0.84 o 
   0 -11   6       47.70       52.14      2.74 o 
  -7 -10   6        0.16       -0.50      0.50 o 
  -6 -10   6        6.76        7.20      0.82 o 
  -5 -10   6       66.11       82.70      2.06 o 
  -4 -10   6        0.68        1.08      0.49 o 
  -3 -10   6        0.16       -0.16      0.39 o 
  -2 -10   6        0.00       -0.13      0.40 o 
  -1 -10   6        1.83        1.82      0.61 o 
   0 -10   6        3.08        2.93      1.37 o 
   1 -10   6        9.68        8.73      1.11 o 
   2 -10   6        0.15        0.23      0.71 o 
  -8  -9   6        2.74        2.99      1.00 o 
  -7  -9   6       57.55       58.67      2.12 o 
  -6  -9   6       14.20       16.65      1.25 o 
  -5  -9   6       29.66       31.57      1.53 o 
  -4  -9   6        0.25        1.14      0.45 o 
  -3  -9   6        0.26        0.26      0.38 o 
  -2  -9   6        9.98        7.80      0.84 o 
  -1  -9   6        4.64        2.90      0.55 o 
   0  -9   6        0.04        0.00      0.38 o 
   1  -9   6        0.07       -0.58      0.81 o 
   2  -9   6        0.46        0.69      1.13 o 
   3  -9   6        1.99        1.38      1.25 o 
   4  -9   6       12.78       14.15      1.71 o 
  -8  -8   6        3.33        1.21      0.51 o 
  -7  -8   6        3.75        4.16      0.56 o 
  -6  -8   6        0.86        0.56      0.34 o 
  -5  -8   6       14.82       12.87      1.32 o 
  -4  -8   6        1.24        1.19      0.44 o 
  -3  -8   6       21.83       17.42      0.89 o 
  -2  -8   6       73.08       68.12      1.61 o 
  -1  -8   6      103.47       97.43      1.93 o 
   0  -8   6        0.08        0.10      0.36 o 
   1  -8   6        2.83        2.89      0.50 o 
   2  -8   6        4.90        5.67      0.83 o 
   3  -8   6       22.29       22.90      1.03 o 
   4  -8   6        0.11        0.44      0.50 o 
   5  -8   6        0.07        0.23      0.49 o 
  -9  -7   6        0.00       -0.10      0.50 o 
  -8  -7   6       12.01       18.01      1.00 o 
  -7  -7   6       20.39       20.39      0.99 o 
  -6  -7   6        5.26        3.68      0.96 o 
  -5  -7   6        5.06        5.48      0.49 o 
  -4  -7   6        0.01       -0.14      0.27 o 
  -3  -7   6       18.10       20.01      0.91 o 
  -2  -7   6       69.19       59.47      1.44 o 
  -1  -7   6       29.84       32.23      1.06 o 
   0  -7   6       30.30       28.36      1.00 o 
   1  -7   6       11.90       12.35      0.84 o 
   2  -7   6       16.94       22.10      1.16 o 
   3  -7   6      399.08      409.82      5.43 o 
   4  -7   6       17.54       14.46      0.93 o 
   5  -7   6        0.75        0.33      0.75 o 
   6  -7   6        0.25        0.42      0.50 o 
  -9  -6   6       30.44       36.47      1.68 o 
  -8  -6   6       64.47       65.93      1.67 o 
  -7  -6   6        5.10        5.82      0.89 o 
  -6  -6   6       29.43       28.56      0.95 o 
  -5  -6   6        2.59        3.20      0.40 o 
  -4  -6   6      174.76      167.77      2.24 o 
  -3  -6   6        2.74        2.88      0.75 o 
  -2  -6   6      152.14      139.56      1.83 o 
  -1  -6   6        3.58        4.63      0.58 o 
   0  -6   6        7.15        6.62      0.75 o 
   1  -6   6      153.21      150.39      2.36 o 
   2  -6   6      191.91      186.29      2.75 o 
   3  -6   6       29.62       27.76      2.09 o 
   4  -6   6       24.86       24.69      1.04 o 
   5  -6   6        0.09       -0.47      0.47 o 
   6  -6   6        3.22        3.69      0.80 o 
   7  -6   6       19.72       21.85      1.05 o 
  -9  -5   6        0.83        1.19      0.48 o 
  -8  -5   6       29.76       29.06      1.12 o 
  -7  -5   6       13.09       13.48      0.75 o 
  -6  -5   6        1.15        1.16      0.40 o 
  -5  -5   6       22.88       21.39      0.74 o 
  -4  -5   6     1122.66     1109.62      8.52 o 
  -3  -5   6      175.73      163.23      1.74 o 
  -2  -5   6       37.28       40.73      0.79 o 
  -1  -5   6       23.22       25.09      0.73 o 
   0  -5   6       40.92       48.08      0.94 o 
   1  -5   6       21.05       21.25      0.83 o 
   2  -5   6       24.14       27.43      0.93 o 
   3  -5   6        0.28       -0.04      0.35 o 
   4  -5   6        2.52        3.03      0.51 o 
   5  -5   6        2.05        1.56      0.44 o 
   6  -5   6       11.05       11.72      0.77 o 
   7  -5   6        2.86        2.08      0.54 o 
   8  -5   6        5.11        6.01      0.83 o 
  -9  -4   6      142.08      154.09      2.28 o 
  -8  -4   6        3.10        2.98      0.50 o 
  -7  -4   6        1.91        1.30      0.45 o 
  -6  -4   6       78.90       74.01      1.27 o 
  -5  -4   6      104.41       97.81      1.27 o 
  -4  -4   6        2.48        1.29      0.30 o 
  -3  -4   6       19.64       21.49      0.66 o 
  -2  -4   6       10.69       11.39      0.47 o 
  -1  -4   6        1.36        0.75      0.26 o 
   0  -4   6      265.33      256.99      2.44 o 
   1  -4   6       83.89       87.18      1.19 o 
   2  -4   6        1.59        1.43      0.31 o 
   3  -4   6        9.10        8.85      0.88 o 
   4  -4   6        4.18        3.22      0.48 o 
   5  -4   6        2.67        2.11      0.49 o 
   6  -4   6       15.47       14.67      0.79 o 
   7  -4   6        6.13        6.38      0.64 o 
   8  -4   6        0.06        0.79      0.48 o 
   9  -4   6        0.04        0.10      0.54 o 
  -9  -3   6       46.42       50.82      1.36 o 
  -8  -3   6        0.12        0.33      0.37 o 
  -7  -3   6        4.55        5.82      0.50 o 
  -6  -3   6        3.06        3.35      0.36 o 
  -5  -3   6      223.68      191.28      1.91 o 
  -4  -3   6        6.92        8.48      0.42 o 
  -3  -3   6        0.03       -0.07      0.16 o 
  -2  -3   6        4.45        5.09      0.39 o 
  -1  -3   6        7.11        7.24      0.28 o 
   0  -3   6        2.40        1.66      0.22 o 
   1  -3   6       67.96       60.42      0.87 o 
   2  -3   6       28.82       27.16      0.66 o 
   3  -3   6        5.18        7.45      0.67 o 
   4  -3   6        9.61       11.27      0.56 o 
   5  -3   6        2.37        2.14      0.37 o 
   6  -3   6        0.39        0.24      0.36 o 
   7  -3   6       15.72       14.90      0.86 o 
   8  -3   6        1.32        1.56      0.48 o 
   9  -3   6        0.07        0.82      0.64 o 
  10  -3   6        0.59        1.86      0.66 o 
  -9  -2   6        0.17        0.64      0.50 o 
  -8  -2   6        2.22        2.01      0.47 o 
  -7  -2   6       44.81       35.06      1.56 o 
  -6  -2   6      169.81      133.57      1.98 o 
  -5  -2   6       23.99       20.40      0.59 o 
  -4  -2   6       11.86       12.80      0.66 o 
  -3  -2   6        1.46        0.89      0.22 o 
  -2  -2   6        0.24       -0.01      0.17 o 
  -1  -2   6      108.76      122.81      1.21 o 
   0  -2   6       16.33       17.21      0.38 o 
   1  -2   6        8.23       10.00      0.29 o 
   2  -2   6        0.42        0.45      0.14 o 
   3  -2   6       26.28       26.97      0.55 o 
   4  -2   6        7.07        6.53      0.57 o 
   5  -2   6       85.74       95.40      1.32 o 
   6  -2   6        3.06        2.69      0.44 o 
   7  -2   6        7.07        7.06      0.51 o 
   8  -2   6        1.37        1.16      0.38 o 
   9  -2   6       40.23       39.51      1.04 o 
  10  -2   6        0.66        4.37      1.21 o 
  -9  -1   6        0.57        1.00      0.49 o 
  -8  -1   6        2.61        2.42      0.52 o 
  -7  -1   6        4.15        3.10      0.51 o 
  -6  -1   6       70.03       58.92      0.95 o 
  -5  -1   6        6.15        7.42      0.43 o 
  -4  -1   6        1.40        1.58      0.38 o 
  -3  -1   6       52.06       52.23      0.80 o 
  -2  -1   6       48.58       60.82      1.11 o 
  -1  -1   6       76.08       80.24      0.84 o 
   0  -1   6        4.15        6.17      0.26 o 
   1  -1   6        2.26        1.30      0.16 o 
   2  -1   6       15.72       14.99      0.35 o 
   3  -1   6       24.71       25.74      0.46 o 
   4  -1   6      102.46       96.89      1.00 o 
   5  -1   6       49.44       50.30      0.83 o 
   6  -1   6        0.60        0.44      0.29 o 
   7  -1   6        4.15        4.63      0.36 o 
   8  -1   6        7.22        6.32      0.49 o 
   9  -1   6      149.31      165.26      3.40 o 
  10  -1   6        4.03        3.03      0.74 o 
  11  -1   6       65.11       68.84      1.82 o 
  -9   0   6        1.82        0.82      0.82 o 
  -8   0   6       13.11       16.65      0.81 o 
  -7   0   6        3.58        4.63      0.42 o 
  -6   0   6        0.71        0.67      0.32 o 
  -5   0   6        6.90        7.78      0.46 o 
  -4   0   6       24.32       25.45      0.69 o 
  -3   0   6        1.47        1.72      0.43 o 
  -2   0   6      487.42      505.19      3.40 o 
  -1   0   6       33.68       29.32      0.48 o 
   0   0   6        4.91        9.23      0.30 o 
   1   0   6        2.20        0.90      0.16 o 
   2   0   6       75.83       78.82      0.76 o 
   3   0   6      322.15      337.56      2.15 o 
   4   0   6      149.02      165.35      1.35 o 
   5   0   6        1.83        1.87      0.22 o 
   6   0   6        0.07       -0.06      0.20 o 
   7   0   6        8.55        8.12      0.43 o 
   8   0   6        0.01       -0.01      0.28 o 
   9   0   6        1.68        2.16      0.48 o 
  10   0   6       62.58       63.07      1.64 o 
  11   0   6       13.08       10.63      0.88 o 
  -9   1   6        4.61        5.12      1.15 o 
  -8   1   6        1.70        1.40      0.47 o 
  -7   1   6       31.12       31.15      1.22 o 
  -6   1   6       11.15        9.96      0.54 o 
  -5   1   6        0.48        0.61      0.25 o 
  -4   1   6        0.16        0.49      0.27 o 
  -3   1   6       32.20       31.69      0.87 o 
  -2   1   6        1.27        1.40      0.49 o 
  -1   1   6        0.41        1.58      0.22 o 
   0   1   6       29.12       22.43      0.54 o 
   1   1   6        2.69        2.40      0.21 o 
   2   1   6     3045.02     3242.11     16.66 o 
   3   1   6        3.05        4.22      0.24 o 
   4   1   6        7.76        9.08      0.32 o 
   5   1   6       15.81       13.69      0.49 o 
   6   1   6       52.28       48.02      0.66 o 
   7   1   6        2.65        2.68      0.31 o 
   8   1   6       38.46       39.74      1.02 o 
   9   1   6        5.84        6.17      0.58 o 
  10   1   6        0.62        0.72      0.48 o 
  11   1   6        2.94        2.11      0.57 o 
  12   1   6        1.30        1.60      0.59 o 
  -8   2   6        6.65        6.67      0.66 o 
  -7   2   6       34.78       40.31      1.38 o 
  -6   2   6        7.10        6.94      0.88 o 
  -5   2   6        9.30        8.34      0.69 o 
  -4   2   6      131.71      127.00      2.27 o 
  -3   2   6     1221.38     1125.76     11.72 o 
  -2   2   6       17.50       21.41      0.52 o 
  -1   2   6       25.67       26.55      0.46 o 
   0   2   6       44.16       38.63      0.55 o 
   1   2   6       28.43       26.36      0.55 o 
   2   2   6       15.43       18.56      0.41 o 
   3   2   6       26.63       35.73      0.55 o 
   4   2   6       11.64       13.30      0.40 o 
   5   2   6       19.40       25.14      0.43 o 
   6   2   6      123.82      126.50      1.36 o 
   7   2   6       12.64       13.88      0.52 o 
   8   2   6       11.36       10.96      0.53 o 
   9   2   6       10.80       11.12      0.77 o 
  10   2   6        0.90        1.26      0.46 o 
  11   2   6        2.09        1.78      0.54 o 
  12   2   6        0.32        0.90      0.69 o 
  -8   3   6        0.04       -0.16      0.43 o 
  -7   3   6        0.34        0.03      0.43 o 
  -6   3   6        0.40        0.91      0.44 o 
  -5   3   6      439.87      417.65      4.41 o 
  -4   3   6      113.04      109.01      1.93 o 
  -3   3   6      259.68      259.20      2.88 o 
  -2   3   6        0.32        0.24      0.26 o 
  -1   3   6       18.26       19.29      0.59 o 
   0   3   6        9.58        8.85      0.42 o 
   1   3   6      703.64      728.08      5.86 o 
   2   3   6       66.19       56.38      0.71 o 
   3   3   6       36.17       42.64      0.59 o 
   4   3   6        4.52        3.39      0.27 o 
   5   3   6       10.72       10.08      0.74 o 
   6   3   6        1.94        1.03      0.29 o 
   7   3   6        0.06       -0.23      0.23 o 
   8   3   6        6.92        6.12      0.43 o 
   9   3   6        7.68        7.98      0.70 o 
  10   3   6       10.24        9.21      0.68 o 
  11   3   6        1.80        2.35      0.68 o 
  12   3   6        1.28        0.33      0.68 o 
  -7   4   6        5.88        5.87      0.74 o 
  -6   4   6       12.33       11.17      0.83 o 
  -5   4   6       28.32       27.74      1.04 o 
  -4   4   6        1.47        1.32      0.42 o 
  -3   4   6        0.03        0.26      0.26 o 
  -2   4   6        4.63        5.80      0.39 o 
  -1   4   6       19.11       24.72      0.86 o 
   0   4   6       13.62       15.45      0.80 o 
   1   4   6      107.34      115.87      1.25 o 
   2   4   6       27.16       33.44      0.72 o 
   3   4   6        3.36        4.44      0.33 o 
   4   4   6       55.17       55.34      0.66 o 
   5   4   6        7.15        6.47      0.37 o 
   6   4   6        0.00       -0.24      0.24 o 
   7   4   6        1.31        0.97      0.30 o 
   8   4   6        0.35       -0.19      0.29 o 
   9   4   6        0.12       -0.07      0.37 o 
  10   4   6        2.77        2.25      0.50 o 
  11   4   6        6.49        7.10      0.68 o 
  12   4   6       30.32       30.07      2.24 o 
  -7   5   6        0.08        0.30      0.60 o 
  -6   5   6      197.52      209.31      5.43 o 
  -5   5   6        7.77       11.07      1.11 o 
  -4   5   6       15.33       14.36      1.80 o 
  -3   5   6        0.00        0.07      0.34 o 
  -2   5   6       25.47       21.89      0.88 o 
  -1   5   6        6.04        5.44      0.50 o 
   0   5   6       22.19       25.67      0.84 o 
   1   5   6        1.17        1.46      0.27 o 
   2   5   6       13.59       12.06      0.48 o 
   3   5   6        0.59        1.49      0.24 o 
   4   5   6       29.38       27.32      0.67 o 
   5   5   6      174.29      166.00      2.27 o 
   6   5   6        1.97        1.98      0.32 o 
   7   5   6       18.97       18.87      0.68 o 
   8   5   6        0.27        0.47      0.31 o 
   9   5   6       16.89       18.50      0.71 o 
  10   5   6        0.87        1.43      0.49 o 
  11   5   6        2.35        3.78      0.64 o 
  12   5   6        2.35        2.13      0.72 o 
  -6   6   6       19.56       26.59      1.62 o 
  -5   6   6       10.06       12.85      1.19 o 
  -4   6   6        1.39        1.76      1.33 o 
  -3   6   6        8.59        9.60      1.01 o 
  -2   6   6        8.46        5.05      0.55 o 
  -1   6   6        6.35        3.30      0.62 o 
   0   6   6       15.56       11.88      1.22 o 
   1   6   6        1.22        0.93      0.25 o 
   2   6   6       17.48       16.85      0.64 o 
   3   6   6       54.97       49.67      1.09 o 
   4   6   6       58.47       55.31      1.21 o 
   5   6   6        5.72        7.55      0.59 o 
   6   6   6       34.47       35.49      0.99 o 
   7   6   6       49.94       51.23      1.34 o 
   8   6   6        1.41        1.46      0.36 o 
   9   6   6       15.86       14.83      0.73 o 
  10   6   6       36.39       36.30      1.08 o 
  11   6   6      159.40      169.73      2.79 o 
  12   6   6        8.77        8.93      0.79 o 
  -5   7   6        0.66        2.27      0.79 o 
  -4   7   6        0.29        0.77      0.60 o 
  -3   7   6        2.08        3.10      0.77 o 
  -2   7   6      172.45      148.98      7.79 o 
  -1   7   6       17.48       12.81      0.77 o 
   0   7   6        0.84        0.67      0.31 o 
   1   7   6        2.31        1.54      0.31 o 
   2   7   6        0.43        1.67      0.53 o 
   3   7   6       72.96       64.70      1.27 o 
   4   7   6       15.27       16.78      0.69 o 
   5   7   6        0.39        0.75      0.43 o 
   6   7   6        2.20        3.96      0.47 o 
   7   7   6       25.67       26.75      1.02 o 
   8   7   6       54.62       53.04      1.38 o 
   9   7   6        2.11        2.93      0.60 o 
  10   7   6       62.64       68.39      1.37 o 
  11   7   6       45.41       44.93      1.33 o 
  12   7   6        0.05       -0.13      0.74 o 
  -4   8   6        4.44        5.70      0.93 o 
  -3   8   6       24.88       21.16      1.38 o 
  -2   8   6        8.33       10.67      1.07 o 
  -1   8   6        0.27        1.02      0.58 o 
   0   8   6       12.46       13.40      1.57 o 
   1   8   6       17.10       17.52      0.67 o 
   2   8   6      115.06       95.39      2.24 o 
   3   8   6      108.92      102.36      1.68 o 
   4   8   6       17.58       20.64      1.00 o 
   5   8   6       72.76       72.01      2.74 o 
   6   8   6       23.93       23.72      1.19 o 
   7   8   6        4.69        4.78      0.55 o 
   8   8   6        3.70        3.40      0.57 o 
   9   8   6       13.97       14.41      1.04 o 
  10   8   6        3.31        2.34      0.63 o 
  11   8   6       10.61        9.15      1.15 o 
  12   8   6        1.72        2.21      0.88 o 
  -3   9   6      124.10      145.22      4.24 o 
  -2   9   6        0.09        0.46      0.92 o 
  -1   9   6        0.15        0.23      0.81 o 
   0   9   6       13.65       13.38      1.59 o 
   1   9   6       15.87       14.79      0.85 o 
   2   9   6       10.46       12.10      0.58 o 
   3   9   6       15.91       15.79      1.37 o 
   4   9   6       14.48       14.81      1.14 o 
   5   9   6       20.70       20.83      1.08 o 
   6   9   6        0.06        0.51      0.51 o 
   7   9   6       56.93       55.34      1.85 o 
   8   9   6        0.44        0.93      0.47 o 
   9   9   6        3.47        3.74      0.66 o 
  10   9   6        1.26        0.96      0.57 o 
  11   9   6        4.37        3.88      0.77 o 
  12   9   6        0.60        0.64      1.00 o 
  -2  10   6        0.73        0.55      0.76 o 
  -1  10   6       19.60       22.84      2.11 o 
   0  10   6        4.59        2.90      1.11 o 
   1  10   6        8.37        9.03      2.14 o 
   2  10   6        0.02       -0.24      0.48 o 
   3  10   6        6.83        7.34      0.70 o 
   4  10   6        3.74        2.80      0.58 o 
   5  10   6        0.27       -0.09      0.68 o 
   6  10   6        3.32        2.81      0.63 o 
   7  10   6        1.37        2.52      0.69 o 
   8  10   6        0.69        0.19      0.55 o 
   9  10   6       10.85        7.78      0.78 o 
  10  10   6        0.27        1.20      0.59 o 
  11  10   6        0.50        0.19      0.59 o 
  -1  11   6        4.63        4.28      1.32 o 
   0  11   6       20.96       22.65      2.17 o 
   1  11   6       35.38       42.30      2.72 o 
   2  11   6        0.40        0.03      0.45 o 
   3  11   6        4.48        5.51      0.65 o 
   4  11   6        1.41        1.30      0.52 o 
   5  11   6       27.60       24.91      1.19 o 
   6  11   6        4.01        3.29      0.68 o 
   7  11   6        0.80        0.15      0.58 o 
   8  11   6        4.36        4.70      0.88 o 
   9  11   6        5.37        4.55      0.70 o 
  10  11   6        0.79        0.36      0.57 o 
   1  12   6        0.23        0.38      1.00 o 
   2  12   6        0.00        0.19      0.82 o 
   3  12   6        1.36        3.17      0.56 o 
   4  12   6        2.20        1.93      0.56 o 
   5  12   6        3.21        3.08      0.66 o 
   6  12   6        1.88        1.99      1.04 o 
   7  12   6       10.10       10.86      1.06 o 
   8  12   6        0.91        1.18      0.72 o 
   9  12   6        5.24        3.70      0.92 o 
   4  13   6       34.32       28.05      1.20 o 
   5  13   6        1.24        1.11      0.59 o 
   6  13   6       17.25       17.80      1.17 o 
   7  13   6        5.42        5.16      0.89 o 
  -5 -10   7        1.67        2.55      0.69 o 
  -4 -10   7        0.02        0.31      0.53 o 
  -3 -10   7        0.59        0.45      0.49 o 
  -2 -10   7        2.84        2.82      0.57 o 
  -1 -10   7       16.69       14.72      0.95 o 
   0 -10   7        0.19        1.01      0.55 o 
   1 -10   7        2.08        1.41      0.59 o 
  -7  -9   7       18.36       19.35      1.67 o 
  -6  -9   7       26.49       31.81      1.96 o 
  -5  -9   7        0.13        0.17      0.66 o 
  -4  -9   7       11.50       12.69      1.94 o 
  -3  -9   7        0.21       -0.17      0.42 o 
  -2  -9   7        2.18        1.13      0.50 o 
  -1  -9   7        0.02       -0.25      0.39 o 
   0  -9   7        2.20        2.27      0.55 o 
   1  -9   7        0.13       -0.33      0.55 o 
   2  -9   7        0.00        0.54      0.48 o 
   3  -9   7        0.19        0.74      0.60 o 
  -7  -8   7        0.27        0.86      0.55 o 
  -6  -8   7        4.27        3.05      0.91 o 
  -5  -8   7        1.71        1.99      0.55 o 
  -4  -8   7       20.62       21.87      1.06 o 
  -3  -8   7        3.13        3.33      0.56 o 
  -2  -8   7        3.21        1.58      0.70 o 
  -1  -8   7        4.61        5.29      0.62 o 
   0  -8   7        7.50        8.19      0.72 o 
   1  -8   7       12.73       11.36      0.81 o 
   2  -8   7        5.44        3.60      0.61 o 
   3  -8   7        1.38        1.67      0.57 o 
   4  -8   7        9.12        8.25      1.40 o 
   5  -8   7        2.65        1.63      0.72 o 
  -8  -7   7        5.30        5.69      0.62 o 
  -7  -7   7       17.13       17.05      0.99 o 
  -6  -7   7        3.66        3.49      0.61 o 
  -5  -7   7        6.81        5.96      0.61 o 
  -4  -7   7        6.06        5.53      0.50 o 
  -3  -7   7       33.77       32.72      0.86 o 
  -2  -7   7        2.74        2.36      0.48 o 
  -1  -7   7        0.05       -0.17      0.35 o 
   0  -7   7        5.81        4.10      0.56 o 
   1  -7   7       33.76       31.76      1.13 o 
   2  -7   7       29.52       34.89      3.28 o 
   3  -7   7       62.94       62.84      2.10 o 
   4  -7   7       64.58       58.85      1.65 o 
   5  -7   7       19.17       19.35      1.19 o 
   6  -7   7        4.79        2.72      1.24 o 
  -8  -6   7       82.75       89.68      1.89 o 
  -7  -6   7        0.26        0.53      0.41 o 
  -6  -6   7        4.36        5.00      0.51 o 
  -5  -6   7       24.49       24.51      0.82 o 
  -4  -6   7        4.35        5.31      0.52 o 
  -3  -6   7       84.59       87.63      1.54 o 
  -2  -6   7       13.24       15.25      0.82 o 
  -1  -6   7       22.53       21.38      0.70 o 
   0  -6   7        5.78        4.22      0.64 o 
   1  -6   7        0.04        0.21      0.45 o 
   2  -6   7        1.09        1.01      0.43 o 
   3  -6   7       52.21       49.12      1.40 o 
   4  -6   7        4.63        4.50      0.66 o 
   5  -6   7       13.84       13.41      0.96 o 
   6  -6   7        2.65        3.28      0.60 o 
   7  -6   7       10.37        8.10      0.90 o 
  -9  -5   7       18.14       22.03      1.58 o 
  -8  -5   7        0.06        0.70      0.51 o 
  -7  -5   7        4.84        6.37      0.76 o 
  -6  -5   7        3.07        3.31      0.46 o 
  -5  -5   7      122.93      116.84      1.69 o 
  -4  -5   7      221.11      223.76      2.29 o 
  -3  -5   7       66.43       64.95      1.56 o 
  -2  -5   7       52.87       52.49      1.03 o 
  -1  -5   7        5.70        6.72      0.51 o 
   0  -5   7      110.93      107.60      1.61 o 
   1  -5   7       27.36       27.87      0.78 o 
   2  -5   7        0.08        0.08      0.28 o 
   3  -5   7        4.68        4.52      0.80 o 
   4  -5   7        0.13        0.19      0.40 o 
   5  -5   7        0.27        0.69      0.63 o 
   6  -5   7       12.23       13.03      0.83 o 
   7  -5   7        0.10        0.18      0.48 o 
   8  -5   7       10.83        8.46      0.86 o 
  -9  -4   7        9.42        9.70      0.95 o 
  -8  -4   7        6.77        5.61      0.79 o 
  -7  -4   7        0.12        0.66      0.56 o 
  -6  -4   7        0.02        0.34      0.50 o 
  -5  -4   7        6.15        6.37      0.57 o 
  -4  -4   7       52.11       50.50      1.16 o 
  -3  -4   7       12.44       13.95      0.63 o 
  -2  -4   7       54.59       57.11      1.06 o 
  -1  -4   7        4.03        1.79      0.32 o 
   0  -4   7        3.95        3.04      0.36 o 
   1  -4   7       10.26       12.47      0.53 o 
   2  -4   7       58.95       56.99      1.10 o 
   3  -4   7       10.67       10.84      0.58 o 
   4  -4   7        8.96        9.86      0.56 o 
   5  -4   7        1.36        2.99      0.54 o 
   6  -4   7        0.11        0.27      0.37 o 
   7  -4   7        2.98        3.51      0.57 o 
   8  -4   7        0.84        0.80      0.50 o 
   9  -4   7        1.40        1.61      0.63 o 
  -9  -3   7        3.84        3.63      0.87 o 
  -8  -3   7        1.84        2.34      0.54 o 
  -7  -3   7       10.00        9.78      0.69 o 
  -6  -3   7       97.30       90.18      1.65 o 
  -5  -3   7        5.35        3.86      0.40 o 
  -4  -3   7        3.99        4.18      0.51 o 
  -3  -3   7        0.81        1.09      0.26 o 
  -2  -3   7       18.36       16.22      0.58 o 
  -1  -3   7        0.23        0.73      0.25 o 
   0  -3   7       42.16       46.10      0.76 o 
   1  -3   7        2.54        2.27      0.32 o 
   2  -3   7       69.27       61.99      1.04 o 
   3  -3   7       15.12       15.48      0.62 o 
   4  -3   7        0.11        0.12      0.28 o 
   5  -3   7       15.13       15.50      0.68 o 
   6  -3   7        0.30       -0.02      0.30 o 
   7  -3   7        6.21        5.81      0.47 o 
   8  -3   7        0.00       -0.16      0.52 o 
   9  -3   7        1.36        1.75      0.60 o 
  -9  -2   7        0.03        0.73      0.74 o 
  -8  -2   7        0.42        0.62      0.44 o 
  -7  -2   7        8.58        6.58      0.60 o 
  -6  -2   7       40.92       30.15      0.97 o 
  -5  -2   7        5.22        5.19      0.44 o 
  -4  -2   7        9.95        9.74      0.49 o 
  -3  -2   7       71.41       72.50      1.04 o 
  -2  -2   7        1.78        0.79      0.25 o 
  -1  -2   7        9.41       10.14      0.39 o 
   0  -2   7        0.00        0.07      0.15 o 
   1  -2   7        0.52       -0.06      0.18 o 
   2  -2   7        3.64        3.54      0.29 o 
   3  -2   7        3.78        4.79      0.39 o 
   4  -2   7        6.42        8.73      0.52 o 
   5  -2   7       93.96       85.91      1.29 o 
   6  -2   7      120.70      120.13      1.80 o 
   7  -2   7        9.71        7.10      0.59 o 
   8  -2   7        1.44        0.48      0.38 o 
   9  -2   7        5.88        4.80      0.76 o 
  10  -2   7        0.17        0.90      0.96 o 
  -8  -1   7        0.59        0.61      0.47 o 
  -7  -1   7        6.95        4.72      0.59 o 
  -6  -1   7        0.09        0.09      0.29 o 
  -5  -1   7        5.68        5.28      0.55 o 
  -4  -1   7        0.33        0.77      0.29 o 
  -3  -1   7       10.68       12.41      0.54 o 
  -2  -1   7       65.94       71.32      0.98 o 
  -1  -1   7        0.36        0.50      0.19 o 
   0  -1   7        4.33        4.66      0.26 o 
   1  -1   7       65.31       71.71      0.81 o 
   2  -1   7       85.36       80.83      0.93 o 
   3  -1   7        3.34        5.06      0.28 o 
   4  -1   7       31.83       30.22      0.57 o 
   5  -1   7       13.23       14.19      0.78 o 
   6  -1   7       66.33       68.63      1.19 o 
   7  -1   7       13.09       13.57      0.57 o 
   8  -1   7       15.19       15.74      0.86 o 
   9  -1   7       45.63       43.90      1.53 o 
  10  -1   7       36.99       40.51      1.52 o 
  11  -1   7       26.19       28.17      2.03 o 
  -8   0   7        1.06        0.57      0.66 o 
  -7   0   7       20.30       20.93      1.25 o 
  -6   0   7        2.58        1.97      0.36 o 
  -5   0   7        5.46        5.31      0.43 o 
  -4   0   7       41.11       43.93      0.92 o 
  -3   0   7        2.34        3.51      0.36 o 
  -2   0   7       18.24       18.23      0.60 o 
  -1   0   7       13.59       13.02      0.40 o 
   0   0   7        3.27        3.36      0.25 o 
   1   0   7       87.02       86.64      0.89 o 
   2   0   7      119.46      112.46      1.00 o 
   3   0   7       96.14      102.38      1.05 o 
   4   0   7      235.01      239.59      1.82 o 
   5   0   7      257.95      259.32      2.07 o 
   6   0   7       12.63       16.00      0.47 o 
   7   0   7       25.12       20.56      0.93 o 
   8   0   7        2.58        3.21      0.47 o 
   9   0   7       10.51        9.68      0.69 o 
  10   0   7      127.12      138.59      2.83 o 
  11   0   7        7.78        5.36      0.89 o 
  -8   1   7       38.69       46.60      1.72 o 
  -7   1   7        0.00       -0.07      0.48 o 
  -6   1   7       18.63       15.94      0.82 o 
  -5   1   7        0.00        0.09      0.26 o 
  -4   1   7        5.31        6.66      0.46 o 
  -3   1   7       16.14       15.48      0.61 o 
  -2   1   7       29.65       30.35      0.65 o 
  -1   1   7       39.45       50.89      0.85 o 
   0   1   7      128.97      118.96      1.28 o 
   1   1   7      131.45      123.90      1.17 o 
   2   1   7      105.16      107.67      1.16 o 
   3   1   7      105.34      108.15      0.97 o 
   4   1   7        2.50        3.52      0.26 o 
   5   1   7      567.89      604.22      4.06 o 
   6   1   7       56.39       54.76      1.19 o 
   7   1   7       63.41       68.24      1.10 o 
   8   1   7        0.60        0.62      0.39 o 
   9   1   7        2.92        2.49      0.49 o 
  10   1   7        0.31        1.47      0.51 o 
  11   1   7        6.19        5.44      0.67 o 
  -8   2   7        0.01        0.46      0.48 o 
  -7   2   7        1.02        1.37      0.55 o 
  -6   2   7       86.15       86.32      2.00 o 
  -5   2   7        1.86        2.30      0.47 o 
  -4   2   7      103.03       96.95      1.90 o 
  -3   2   7       25.23       21.31      0.88 o 
  -2   2   7      171.65      160.41      1.72 o 
  -1   2   7       24.93       27.55      0.63 o 
   0   2   7        2.49        3.74      0.29 o 
   1   2   7      110.20      123.53      1.19 o 
   2   2   7        4.96        7.74      0.33 o 
   3   2   7       25.84       32.31      0.58 o 
   4   2   7        3.76        4.76      0.39 o 
   5   2   7       19.70       17.40      0.58 o 
   6   2   7       75.21       79.88      1.07 o 
   7   2   7        0.42        0.11      0.30 o 
   8   2   7       26.39       28.95      0.91 o 
   9   2   7       91.58       94.22      3.17 o 
  10   2   7        6.53        5.58      0.60 o 
  11   2   7        1.40        2.11      0.71 o 
  12   2   7        6.67        5.41      0.87 o 
  -7   3   7        9.99        6.33      0.79 o 
  -6   3   7       17.42       18.47      1.28 o 
  -5   3   7        4.53        3.86      0.56 o 
  -4   3   7      125.75      122.80      2.19 o 
  -3   3   7       15.82       14.50      0.77 o 
  -2   3   7      434.20      447.93      4.39 o 
  -1   3   7      114.60      106.77      1.54 o 
   0   3   7       25.42       27.49      0.88 o 
   1   3   7        4.17        7.17      0.38 o 
   2   3   7       66.57       65.66      0.78 o 
   3   3   7       29.35       29.70      0.60 o 
   4   3   7        7.87        9.72      0.41 o 
   5   3   7       20.77       23.76      0.66 o 
   6   3   7        6.38        6.56      0.45 o 
   7   3   7       17.40       21.81      0.70 o 
   8   3   7       35.81       39.84      1.03 o 
   9   3   7       15.53       14.86      1.10 o 
  10   3   7        2.92        3.81      0.95 o 
  11   3   7        1.15        0.69      0.61 o 
  12   3   7        2.51        2.90      0.77 o 
  -7   4   7        1.15        3.37      0.75 o 
  -6   4   7        1.00        1.36      0.55 o 
  -5   4   7        2.83        1.98      0.52 o 
  -4   4   7        7.89        8.84      0.86 o 
  -3   4   7        0.01        0.11      0.32 o 
  -2   4   7       16.16       15.53      0.64 o 
  -1   4   7        3.09        2.01      0.32 o 
   0   4   7       56.08       62.89      1.07 o 
   1   4   7        4.96        7.84      0.39 o 
   2   4   7      104.74      124.64      1.40 o 
   3   4   7        0.62        1.36      0.40 o 
   4   4   7        2.39        3.26      0.36 o 
   5   4   7        0.03        0.02      0.26 o 
   6   4   7        5.91        5.81      0.42 o 
   7   4   7        6.36        5.23      0.43 o 
   8   4   7        5.54        4.85      0.46 o 
   9   4   7        9.16        7.79      0.68 o 
  10   4   7        0.24        0.59      0.52 o 
  11   4   7        2.38        2.46      0.57 o 
  12   4   7        2.15        3.09      0.77 o 
  -6   5   7        2.40        4.13      1.17 o 
  -5   5   7        9.02        9.74      0.78 o 
  -4   5   7        6.43       10.72      1.65 o 
  -3   5   7        6.22        7.39      0.92 o 
  -2   5   7        4.62        3.42      0.51 o 
  -1   5   7        3.78        3.56      0.47 o 
   0   5   7        3.51        4.60      0.48 o 
   1   5   7       14.74       18.48      0.64 o 
   2   5   7       44.32       44.87      0.85 o 
   3   5   7       49.91       50.68      1.54 o 
   4   5   7       15.90       17.12      0.60 o 
   5   5   7       65.16       58.65      1.27 o 
   6   5   7      202.50      188.98      2.16 o 
   7   5   7        0.71        1.23      0.34 o 
   8   5   7        9.65       10.62      0.62 o 
   9   5   7        2.68        3.67      0.46 o 
  10   5   7        1.10        0.76      0.46 o 
  11   5   7        1.75        1.25      0.74 o 
  12   5   7        4.33        5.35      0.85 o 
  -5   6   7        0.02        0.84      0.68 o 
  -4   6   7        3.07        4.49      0.86 o 
  -3   6   7        0.12       -0.34      0.52 o 
  -2   6   7        0.04       -0.28      0.55 o 
  -1   6   7        0.62        0.56      0.33 o 
   0   6   7        0.32        0.06      0.34 o 
   1   6   7       54.22       43.58      1.10 o 
   2   6   7        0.10       -0.12      0.42 o 
   3   6   7       17.74       16.94      0.72 o 
   4   6   7       10.71       11.34      0.61 o 
   5   6   7       76.97       70.47      2.06 o 
   6   6   7       57.08       55.33      1.28 o 
   7   6   7       62.87       62.97      2.02 o 
   8   6   7        3.25        3.47      0.65 o 
   9   6   7       11.76       12.36      0.67 o 
  10   6   7       45.47       48.28      1.36 o 
  11   6   7        0.77        0.47      0.55 o 
  12   6   7       13.87       15.85      0.93 o 
  -5   7   7        0.78        1.32      0.73 o 
  -4   7   7        0.27        0.69      0.70 o 
  -3   7   7       11.73       13.40      1.88 o 
  -2   7   7        0.00        0.08      0.54 o 
  -1   7   7        1.72        1.84      0.86 o 
   0   7   7        8.62        6.96      0.68 o 
   1   7   7        6.98        7.29      0.54 o 
   2   7   7       20.80       20.31      0.81 o 
   3   7   7        0.94        0.92      0.33 o 
   4   7   7       30.20       25.75      0.89 o 
   5   7   7       33.04       30.99      0.89 o 
   6   7   7       11.99       12.60      0.71 o 
   7   7   7        1.55        2.92      0.50 o 
   8   7   7       28.72       27.14      1.58 o 
   9   7   7        2.50        1.82      0.56 o 
  10   7   7      318.39      315.60      4.46 o 
  11   7   7       78.02       81.63      1.77 o 
  12   7   7       81.52       87.56      1.97 o 
  -4   8   7        0.82        0.84      0.88 o 
  -2   8   7        4.30        1.88      1.00 o 
  -1   8   7        5.57        4.16      1.15 o 
   0   8   7       52.23       45.06      2.61 o 
   1   8   7       93.68       91.38      2.48 o 
   2   8   7        4.39        4.68      0.72 o 
   3   8   7       24.96       23.60      1.39 o 
   4   8   7       92.54       84.39      1.64 o 
   5   8   7      314.57      288.52      6.48 o 
   6   8   7       21.18       19.58      1.27 o 
   7   8   7        0.08       -0.01      0.40 o 
   8   8   7        2.91        1.76      0.81 o 
   9   8   7       34.01       34.24      1.25 o 
  10   8   7        3.45        4.38      0.74 o 
  11   8   7       16.21       16.36      1.12 o 
  12   8   7        0.89        0.91      0.79 o 
  -3   9   7       10.47        8.36      1.30 o 
  -2   9   7        2.87        3.97      1.27 o 
  -1   9   7        6.07        7.71      1.44 o 
   0   9   7       21.79       22.99      2.03 o 
   1   9   7        0.20        0.21      0.73 o 
   2   9   7        5.54        5.63      1.06 o 
   3   9   7       46.82       50.23      1.58 o 
   4   9   7      292.85      274.08      4.46 o 
   5   9   7      208.44      207.53      3.77 o 
   6   9   7       10.56       10.99      0.97 o 
   7   9   7       16.98       16.93      1.19 o 
   8   9   7        0.09       -0.43      0.43 o 
   9   9   7      140.68      143.75      2.59 o 
  10   9   7        0.33       -0.54      0.54 o 
  11   9   7        3.91        5.01      0.84 o 
  -1  10   7       27.76       28.23      2.42 o 
   0  10   7       12.14       17.58      1.98 o 
   1  10   7        3.82        4.18      1.19 o 
   2  10   7        1.23        0.74      0.60 o 
   3  10   7        7.40        8.50      1.94 o 
   4  10   7       15.99       15.18      1.56 o 
   5  10   7        9.58        9.21      0.90 o 
   6  10   7        0.03       -0.32      0.51 o 
   7  10   7        6.18        3.65      0.77 o 
   8  10   7       34.96       34.43      1.65 o 
   9  10   7       14.11       15.00      0.99 o 
  10  10   7        1.22        0.28      0.94 o 
  11  10   7        2.52        4.38      0.80 o 
   0  11   7        0.37        0.92      1.02 o 
   1  11   7        0.10        0.52      1.00 o 
   2  11   7       66.14       75.26      3.02 o 
   3  11   7        4.24        3.03      1.19 o 
   4  11   7       11.14       11.53      0.94 o 
   5  11   7        3.38        4.25      1.03 o 
   6  11   7        8.31        8.28      0.91 o 
   7  11   7        1.60        2.54      0.81 o 
   8  11   7        1.19        1.26      0.70 o 
   9  11   7        0.01        0.34      0.54 o 
  10  11   7        0.00        0.39      0.59 o 
   2  12   7        9.99        9.51      1.67 o 
   3  12   7       11.34        8.37      0.84 o 
   4  12   7        1.46        0.54      0.91 o 
   5  12   7        0.67        1.32      0.61 o 
   6  12   7       16.43       16.92      1.21 o 
   7  12   7       13.61       14.20      1.33 o 
   8  12   7       14.42       17.31      1.35 o 
  -2 -10   8        2.03        0.97      0.63 o 
  -5  -9   8       14.76       13.71      1.50 o 
  -4  -9   8        1.30        1.36      0.61 o 
  -3  -9   8        2.41        3.46      0.95 o 
  -2  -9   8        7.40        7.07      0.78 o 
  -1  -9   8        0.60        0.58      0.44 o 
   0  -9   8        0.52        0.78      0.50 o 
   1  -9   8        0.12        0.19      0.87 o 
   2  -9   8        3.61        2.87      0.66 o 
  -6  -8   8        0.32        0.73      0.51 o 
  -5  -8   8        4.49        5.49      0.93 o 
  -4  -8   8        5.23        4.37      0.80 o 
  -3  -8   8        0.33        0.24      0.45 o 
  -2  -8   8        9.38        8.45      0.78 o 
  -1  -8   8       10.79        9.72      0.80 o 
   0  -8   8        5.09        4.10      0.85 o 
   1  -8   8       21.11       18.80      1.03 o 
   2  -8   8       12.85       12.25      0.90 o 
   3  -8   8        3.54        3.07      0.67 o 
   4  -8   8        0.30        0.41      0.82 o 
  -7  -7   8        0.05       -0.17      1.32 o 
  -6  -7   8       12.86       13.21      0.89 o 
  -5  -7   8       21.75       21.67      1.17 o 
  -4  -7   8        2.13        2.37      0.50 o 
  -3  -7   8       10.64        8.92      0.59 o 
  -2  -7   8        0.03        0.01      0.53 o 
  -1  -7   8       49.36       43.37      1.37 o 
   0  -7   8       28.12       28.19      2.03 o 
   1  -7   8       32.69       31.62      1.20 o 
   2  -7   8       31.71       30.51      1.20 o 
   3  -7   8        7.03        8.22      0.80 o 
   4  -7   8        0.98        0.75      0.74 o 
   5  -7   8       74.15       78.35      3.35 o 
  -7  -6   8       23.29       23.86      1.51 o 
  -6  -6   8       30.73       31.00      1.26 o 
  -5  -6   8       11.73       11.75      0.74 o 
  -4  -6   8        0.28        0.19      0.44 o 
  -3  -6   8        2.33        2.18      0.44 o 
  -2  -6   8       43.64       46.25      1.12 o 
  -1  -6   8        1.06        0.64      0.35 o 
   0  -6   8       21.27       20.38      0.71 o 
   1  -6   8        0.16        0.62      0.43 o 
   2  -6   8       32.77       30.16      1.34 o 
   3  -6   8      148.80      139.94      3.11 o 
   4  -6   8       65.85       71.41      1.83 o 
   5  -6   8       69.47       64.98      1.80 o 
   6  -6   8       13.50        8.85      0.82 o 
  -8  -5   8       16.85       20.72      2.79 o 
  -7  -5   8        0.21        0.18      0.60 o 
  -6  -5   8      114.14      119.51      2.03 o 
  -5  -5   8        9.17        8.81      0.67 o 
  -4  -5   8        4.96        4.53      0.55 o 
  -3  -5   8       16.84       16.65      0.79 o 
  -2  -5   8      629.65      621.87      6.05 o 
  -1  -5   8        7.37        7.53      0.58 o 
   0  -5   8        0.00        0.07      0.33 o 
   1  -5   8        1.07        1.16      0.36 o 
   2  -5   8       12.41        8.95      0.93 o 
   3  -5   8        6.55        7.21      0.69 o 
   4  -5   8       19.51       19.71      1.01 o 
   5  -5   8        0.00        0.83      0.51 o 
   6  -5   8        5.62        5.28      0.65 o 
   7  -5   8        2.48        2.70      0.63 o 
  -8  -4   8       18.35       20.91      1.41 o 
  -7  -4   8        2.52        3.60      0.75 o 
  -6  -4   8       16.63       19.64      1.11 o 
  -5  -4   8        5.95        8.81      0.65 o 
  -4  -4   8       38.96       40.52      1.10 o 
  -3  -4   8      137.53      124.05      1.91 o 
  -2  -4   8       17.85       18.99      1.13 o 
  -1  -4   8       17.12       20.17      0.79 o 
   0  -4   8        0.56        0.24      0.30 o 
   1  -4   8       22.51       18.44      0.65 o 
   2  -4   8      210.03      203.48      2.50 o 
   3  -4   8        0.07        0.39      0.35 o 
   4  -4   8       10.60       11.47      0.77 o 
   5  -4   8        8.42        7.63      0.55 o 
   6  -4   8        0.08       -0.39      0.39 o 
   7  -4   8        2.15        2.61      0.58 o 
   8  -4   8        3.46        5.37      0.74 o 
  -8  -3   8        8.65       11.61      1.14 o 
  -7  -3   8       31.73       35.95      1.15 o 
  -6  -3   8        3.58        2.44      0.48 o 
  -5  -3   8        1.63        0.89      0.41 o 
  -4  -3   8        0.00        0.45      0.31 o 
  -3  -3   8        9.91        8.19      0.54 o 
  -2  -3   8        7.47        6.31      0.39 o 
  -1  -3   8        7.33        7.29      0.41 o 
   0  -3   8       33.33       31.58      0.80 o 
   1  -3   8      133.89      128.31      1.65 o 
   2  -3   8       18.93       16.39      0.63 o 
   3  -3   8       48.88       51.39      1.01 o 
   4  -3   8        0.44        1.07      0.37 o 
   5  -3   8        0.01        0.43      0.37 o 
   6  -3   8       22.19       20.89      1.16 o 
   7  -3   8        1.96        1.56      0.40 o 
   8  -3   8        2.00        2.17      0.70 o 
   9  -3   8        0.66        2.11      1.02 o 
  -8  -2   8       29.34       29.61      1.35 o 
  -7  -2   8        0.57        1.20      0.46 o 
  -6  -2   8        5.67        5.93      0.58 o 
  -5  -2   8       22.28       20.37      0.72 o 
  -4  -2   8       37.18       29.96      0.93 o 
  -3  -2   8        3.40        3.68      0.38 o 
  -2  -2   8        0.60        0.42      0.28 o 
  -1  -2   8        0.12       -0.23      0.25 o 
   0  -2   8        5.00        3.85      0.33 o 
   1  -2   8       16.21       18.64      0.55 o 
   2  -2   8        3.68        4.01      0.34 o 
   3  -2   8       10.72       12.55      0.57 o 
   4  -2   8        1.58        0.76      0.30 o 
   5  -2   8        7.79        9.40      0.54 o 
   6  -2   8        5.64        5.33      0.44 o 
   7  -2   8       21.62       24.01      0.80 o 
   8  -2   8        4.37        4.67      0.74 o 
   9  -2   8        1.41        0.28      0.60 o 
  10  -2   8        4.78        4.56      1.13 o 
  -8  -1   8        0.66        0.57      0.53 o 
  -7  -1   8        1.55        0.99      0.69 o 
  -6  -1   8        2.67        2.12      0.43 o 
  -5  -1   8        7.18        6.49      0.56 o 
  -4  -1   8       63.91       61.41      1.27 o 
  -3  -1   8        4.02        2.65      0.37 o 
  -2  -1   8        8.62        7.43      0.47 o 
  -1  -1   8       25.71       26.95      0.58 o 
   0  -1   8        1.32        1.56      0.23 o 
   1  -1   8       26.02       29.45      0.58 o 
   2  -1   8       13.83       15.88      0.62 o 
   3  -1   8        9.99        8.73      0.42 o 
   4  -1   8       27.01       21.93      0.58 o 
   5  -1   8       48.57       47.54      0.97 o 
   6  -1   8        0.12        0.35      0.31 o 
   7  -1   8       39.90       40.33      1.22 o 
   8  -1   8       22.99       19.15      0.94 o 
   9  -1   8        4.41        4.64      0.81 o 
  10  -1   8       18.00       19.32      2.10 o 
  -7   0   8        0.40        0.89      0.37 o 
  -6   0   8       22.05       22.18      0.92 o 
  -5   0   8        3.97        4.18      0.60 o 
  -4   0   8       14.48       16.97      1.06 o 
  -3   0   8        0.08        0.05      0.27 o 
  -2   0   8        5.82        6.25      0.43 o 
  -1   0   8        4.32        6.10      0.43 o 
   0   0   8      531.96      550.26      5.00 o 
   1   0   8        3.95        5.37      0.32 o 
   2   0   8        5.25        6.30      0.33 o 
   3   0   8        0.00        0.00      0.24 o 
   4   0   8       28.22       32.97      0.68 o 
   5   0   8       58.51       64.60      0.95 o 
   6   0   8        0.21        0.59      0.30 o 
   7   0   8        4.93        4.78      0.59 o 
   8   0   8       11.09       10.50      0.78 o 
   9   0   8       30.99       32.49      1.96 o 
  10   0   8        0.61        1.50      0.62 o 
  11   0   8        1.75        2.40      0.80 o 
  -7   1   8        6.27        8.46      0.88 o 
  -6   1   8        0.00        0.17      0.50 o 
  -5   1   8        0.93        1.43      0.32 o 
  -4   1   8        0.43        0.47      0.31 o 
  -3   1   8        0.08        0.18      0.28 o 
  -2   1   8        2.76        2.08      0.32 o 
  -1   1   8       39.45       43.83      0.80 o 
   0   1   8       57.87       67.82      0.98 o 
   1   1   8       39.12       40.48      0.78 o 
   2   1   8       30.07       27.32      0.60 o 
   3   1   8      280.71      264.94      1.97 o 
   4   1   8     1585.78     1637.58      9.32 o 
   5   1   8      226.31      229.89      2.10 o 
   6   1   8        5.45        5.57      0.48 o 
   7   1   8       17.98       19.73      0.66 o 
   8   1   8       27.92       32.87      0.98 o 
   9   1   8        3.25        3.96      0.55 o 
  10   1   8       11.15       10.50      0.86 o 
  11   1   8        8.48       12.01      1.25 o 
  -7   2   8       50.99       46.66      1.85 o 
  -6   2   8       12.26       12.12      0.93 o 
  -5   2   8       45.90       52.66      1.97 o 
  -4   2   8        0.15        0.48      0.41 o 
  -3   2   8       72.28       68.11      1.58 o 
  -2   2   8      147.19      139.05      1.61 o 
  -1   2   8      484.46      478.51      4.03 o 
   0   2   8        0.08        0.43      0.26 o 
   1   2   8       13.92       16.12      0.72 o 
   2   2   8      195.70      203.95      1.76 o 
   3   2   8       35.81       37.71      0.75 o 
   4   2   8      364.96      383.79      3.10 o 
   5   2   8        9.15        7.82      0.49 o 
   6   2   8       15.66       14.49      0.62 o 
   7   2   8        6.06        4.78      0.41 o 
   8   2   8       66.08       65.07      1.34 o 
   9   2   8        9.19        8.48      0.81 o 
  10   2   8       20.06       19.95      2.18 o 
  11   2   8        5.86        7.97      0.90 o 
  -6   3   8        5.06        4.26      0.71 o 
  -5   3   8        0.19       -0.19      0.41 o 
  -4   3   8        3.60        3.34      0.69 o 
  -3   3   8      674.60      649.88      7.12 o 
  -2   3   8        0.58        3.28      0.56 o 
  -1   3   8       93.18       96.76      1.55 o 
   0   3   8       51.11       58.03      1.35 o 
   1   3   8        0.01        0.08      0.23 o 
   2   3   8      215.98      219.96      2.14 o 
   3   3   8      101.89      104.04      1.33 o 
   4   3   8       76.69       78.27      1.08 o 
   5   3   8       10.35       10.85      0.52 o 
   6   3   8        1.17        1.41      0.38 o 
   7   3   8        8.51       10.18      0.55 o 
   8   3   8       24.58       23.88      1.29 o 
   9   3   8        9.60       10.07      0.69 o 
  10   3   8        0.67        1.69      0.62 o 
  11   3   8        0.02        0.32      0.62 o 
  12   3   8        1.39        1.47      1.05 o 
  -6   4   8        0.23        0.13      0.51 o 
  -5   4   8        3.09        2.41      0.83 o 
  -4   4   8        7.62        6.59      1.17 o 
  -3   4   8       29.32       30.98      1.30 o 
  -2   4   8        0.35        0.71      0.46 o 
  -1   4   8       20.39       18.75      0.71 o 
   0   4   8       21.71       19.17      0.78 o 
   1   4   8      222.26      244.32      3.80 o 
   2   4   8        7.92        6.93      0.47 o 
   3   4   8       75.93       81.06      1.33 o 
   4   4   8        2.65        2.78      0.31 o 
   5   4   8        9.90        7.97      0.51 o 
   6   4   8        1.38        1.76      0.47 o 
   7   4   8       30.03       32.00      1.02 o 
   8   4   8        3.83        4.31      0.47 o 
   9   4   8        2.07        3.38      0.51 o 
  10   4   8        0.63        1.89      0.51 o 
  11   4   8        0.20        0.87      0.63 o 
  12   4   8       16.25       18.55      1.21 o 
  -5   5   8        3.19        2.61      0.59 o 
  -4   5   8       93.20      104.78      2.56 o 
  -3   5   8       20.99       23.70      1.21 o 
  -2   5   8        4.47        3.42      0.77 o 
  -1   5   8        2.24        1.91      0.44 o 
   0   5   8        0.40        0.09      0.29 o 
   1   5   8        0.02        0.73      0.27 o 
   2   5   8       22.63       21.59      0.69 o 
   3   5   8        1.21        1.55      0.32 o 
   4   5   8       18.16       16.47      0.64 o 
   5   5   8        4.35        7.10      0.57 o 
   6   5   8        1.82        1.65      0.33 o 
   7   5   8       40.44       41.09      0.97 o 
   8   5   8        5.88        4.59      0.95 o 
   9   5   8        4.03        5.61      0.63 o 
  10   5   8        0.75        1.33      0.49 o 
  11   5   8        0.29        1.27      0.52 o 
  12   5   8        2.17        1.90      0.71 o 
  -5   6   8        0.68        1.48      0.76 o 
  -4   6   8       56.31       68.57      3.72 o 
  -3   6   8        1.01        2.13      1.19 o 
  -2   6   8        0.08       -0.65      0.67 o 
  -1   6   8        0.80        1.05      0.73 o 
   0   6   8        3.36        3.62      0.78 o 
   1   6   8       15.25       14.75      0.75 o 
   2   6   8        9.09        7.44      0.58 o 
   3   6   8       20.18       20.41      0.77 o 
   4   6   8       42.73       40.40      0.93 o 
   5   6   8       78.30       72.89      1.49 o 
   6   6   8       30.43       27.98      1.15 o 
   7   6   8       24.64       20.95      1.61 o 
   8   6   8        8.36        8.94      0.55 o 
   9   6   8        1.87        1.48      0.43 o 
  10   6   8        0.38       -0.25      0.47 o 
  11   6   8       53.45       56.31      1.56 o 
  12   6   8       15.38       17.32      1.31 o 
  -4   7   8        1.46       -0.27      0.73 o 
  -2   7   8        4.73        2.93      1.13 o 
  -1   7   8        0.77        0.86      0.82 o 
   0   7   8      182.61      165.22      5.20 o 
   1   7   8        3.79        3.07      0.98 o 
   2   7   8        1.15        0.40      0.33 o 
   3   7   8        9.15        9.09      0.63 o 
   4   7   8        7.58        5.49      1.00 o 
   5   7   8       32.35       31.54      1.59 o 
   6   7   8       35.71       33.21      1.06 o 
   7   7   8        0.82        1.38      0.67 o 
   8   7   8        0.83        1.26      0.61 o 
   9   7   8        3.83        3.71      0.65 o 
  10   7   8       84.87       89.68      2.86 o 
  11   7   8        2.00        2.88      0.67 o 
  12   7   8       29.00       36.48      1.58 o 
  -2   8   8        2.63        3.30      1.17 o 
  -1   8   8       63.57       54.86      3.03 o 
   0   8   8        2.22        2.07      1.02 o 
   1   8   8        0.08        0.06      0.71 o 
   2   8   8        7.23        6.87      0.91 o 
   3   8   8       37.97       40.24      1.50 o 
   4   8   8      381.86      365.97      8.06 o 
   5   8   8        9.23       11.97      1.46 o 
   6   8   8       13.50       13.53      0.78 o 
   7   8   8        1.21        0.73      0.48 o 
   8   8   8        4.08        3.28      0.62 o 
   9   8   8       16.70       17.72      1.09 o 
  10   8   8        6.75        6.51      0.82 o 
  11   8   8       46.41       47.35      1.95 o 
  -2   9   8       10.58       15.76      2.01 o 
  -1   9   8       26.00       30.05      2.45 o 
   0   9   8        6.77        6.62      1.40 o 
   1   9   8        0.24        0.82      0.88 o 
   2   9   8       18.88       17.74      1.16 o 
   3   9   8      233.01      218.35      6.19 o 
   4   9   8      132.36      122.90      2.77 o 
   5   9   8       72.63       67.42      2.72 o 
   6   9   8        3.06        2.64      0.70 o 
   7   9   8        0.65        1.28      0.52 o 
   8   9   8        5.47        5.96      0.96 o 
   9   9   8        9.74       12.36      1.57 o 
  10   9   8        3.99        4.75      0.78 o 
  11   9   8        8.10        8.44      1.20 o 
   0  10   8        2.37        3.51      1.30 o 
   1  10   8        2.38        3.76      1.21 o 
   2  10   8        3.02        1.84      0.63 o 
   3  10   8        0.01        0.75      0.62 o 
   4  10   8        0.24        0.54      0.55 o 
   5  10   8        5.44        5.82      0.81 o 
   6  10   8        2.47        2.75      0.72 o 
   7  10   8        0.12       -0.24      0.55 o 
   8  10   8       59.40       56.28      2.06 o 
   9  10   8        0.05        0.11      0.56 o 
  10  10   8       10.41       12.13      1.01 o 
   1  11   8       17.55       16.41      2.05 o 
   2  11   8       51.01       52.16      3.18 o 
   3  11   8       47.80       50.96      1.74 o 
   4  11   8        2.35        1.60      0.81 o 
   5  11   8        2.50        4.42      0.86 o 
   6  11   8        1.27        2.14      0.70 o 
   7  11   8        0.07        0.81      0.66 o 
   8  11   8        0.01        0.46      0.68 o 
   9  11   8        0.02        0.58      0.58 o 
   4  12   8        7.32        6.96      0.88 o 
   5  12   8        9.59        8.30      0.95 o 
   6  12   8        0.08       -0.28      1.41 o 
   7  12   8        0.27       -0.29      0.58 o 
  -2  -9   9        0.06        0.10      0.51 o 
  -1  -9   9        2.59        2.22      0.68 o 
   0  -9   9        0.25        0.08      0.54 o 
  -4  -8   9        0.02       -0.63      0.63 o 
  -3  -8   9        0.73        1.30      0.69 o 
  -2  -8   9        0.31        0.33      1.09 o 
  -1  -8   9        0.06        0.58      0.48 o 
   0  -8   9       27.43       22.58      1.23 o 
   1  -8   9        2.59        2.04      0.59 o 
   2  -8   9        0.01        0.73      0.52 o 
   3  -8   9        0.00        0.32      0.71 o 
  -5  -7   9        0.34        0.22      0.69 o 
  -4  -7   9        1.19        0.86      0.76 o 
  -3  -7   9        2.15        2.74      0.53 o 
  -2  -7   9        9.62        9.66      1.11 o 
  -1  -7   9       53.46       54.51      1.63 o 
   0  -7   9       10.67       12.02      1.74 o 
   1  -7   9        5.30        3.86      0.64 o 
   2  -7   9        0.00        0.56      0.50 o 
   3  -7   9        0.34        0.39      0.49 o 
   4  -7   9       82.54       84.98      6.28 o 
  -6  -6   9       23.89       29.39      2.15 o 
  -5  -6   9        8.91       10.14      0.75 o 
  -4  -6   9        1.55        1.08      0.52 o 
  -3  -6   9        0.49        0.37      0.51 o 
  -2  -6   9        0.15        0.30      0.43 o 
  -1  -6   9       23.92       24.15      0.88 o 
   0  -6   9        0.00        0.90      0.38 o 
   1  -6   9        1.63        1.50      0.51 o 
   2  -6   9       11.50       11.73      1.35 o 
   3  -6   9       40.36       35.76      1.76 o 
   4  -6   9       19.19       22.79      1.15 o 
   5  -6   9       24.43       23.89      1.26 o 
   6  -6   9        0.27        0.55      0.64 o 
  -7  -5   9        1.89        1.04      0.74 o 
  -6  -5   9        3.85        3.92      0.77 o 
  -5  -5   9        0.68       -0.07      0.57 o 
  -4  -5   9        5.65        5.44      0.61 o 
  -3  -5   9      300.91      312.96      3.64 o 
  -2  -5   9       48.73       52.48      1.28 o 
  -1  -5   9       75.42       85.18      1.81 o 
   0  -5   9       37.92       39.11      1.14 o 
   1  -5   9        3.18        2.36      0.45 o 
   2  -5   9        6.27        5.59      0.52 o 
   3  -5   9        4.43        3.62      0.69 o 
   4  -5   9        3.09        2.20      0.85 o 
   5  -5   9        1.94        1.09      0.59 o 
   6  -5   9        0.04        0.33      0.51 o 
   7  -5   9        2.48        2.77      0.74 o 
  -7  -4   9        1.15        1.75      0.77 o 
  -6  -4   9        0.26        0.32      0.58 o 
  -5  -4   9       19.64       18.27      1.10 o 
  -4  -4   9       24.36       27.56      0.99 o 
  -3  -4   9       94.03       89.52      1.65 o 
  -2  -4   9       56.82       61.84      1.35 o 
  -1  -4   9        5.89        5.11      0.55 o 
   0  -4   9        8.54        6.93      0.80 o 
   1  -4   9       17.66       19.30      0.73 o 
   2  -4   9       10.17        9.11      0.62 o 
   3  -4   9        1.14        2.23      0.44 o 
   4  -4   9       16.32       16.65      0.77 o 
   5  -4   9        2.14        1.25      0.45 o 
   6  -4   9        1.68        2.44      0.56 o 
   7  -4   9        1.85        0.42      0.86 o 
   8  -4   9        0.00       -0.42      0.82 o 
  -7  -3   9        2.72        2.72      1.28 o 
  -6  -3   9        0.02        0.34      0.57 o 
  -5  -3   9        0.73        0.45      0.84 o 
  -4  -3   9       30.37       37.65      1.09 o 
  -3  -3   9       36.67       38.21      0.81 o 
  -2  -3   9        0.37        1.74      0.43 o 
  -1  -3   9        0.56        0.34      0.38 o 
   0  -3   9        8.97        9.17      0.86 o 
   1  -3   9        4.38        4.41      0.61 o 
   2  -3   9        9.04        9.44      0.56 o 
   3  -3   9        9.29        7.49      0.52 o 
   4  -3   9       15.36       12.27      0.62 o 
   5  -3   9        0.47        0.52      0.39 o 
   6  -3   9        0.00        0.33      0.47 o 
   7  -3   9        1.92        2.27      0.63 o 
   8  -3   9        4.17        3.51      1.04 o 
  -7  -2   9        1.25        0.93      0.52 o 
  -6  -2   9       18.01       16.20      1.35 o 
  -5  -2   9       16.28       17.65      0.85 o 
  -4  -2   9      118.99      106.66      1.82 o 
  -3  -2   9        3.48        3.82      0.49 o 
  -2  -2   9        1.08        0.90      0.39 o 
  -1  -2   9        0.45        0.31      0.29 o 
   0  -2   9       11.22       10.42      0.51 o 
   1  -2   9        1.97        1.74      0.33 o 
   2  -2   9       22.08       20.26      0.85 o 
   3  -2   9        2.44        1.30      0.40 o 
   4  -2   9        1.59        2.77      0.45 o 
   5  -2   9       12.84       14.37      1.15 o 
   6  -2   9       16.04       16.28      0.95 o 
   7  -2   9        3.28        2.85      0.66 o 
   8  -2   9       14.37       15.57      1.07 o 
   9  -2   9        0.21        1.06      0.68 o 
  -7  -1   9        0.11       -0.02      0.51 o 
  -6  -1   9        0.01       -0.37      0.37 o 
  -5  -1   9       60.92       45.55      1.34 o 
  -4  -1   9        0.12        0.70      0.39 o 
  -3  -1   9        2.43        2.06      0.43 o 
  -2  -1   9        2.93        2.15      0.42 o 
  -1  -1   9        0.12        0.48      0.52 o 
   0  -1   9       67.32       67.27      1.08 o 
   1  -1   9        3.62        2.49      0.34 o 
   2  -1   9        2.52        2.82      0.35 o 
   3  -1   9        0.80        0.73      0.29 o 
   4  -1   9        0.01        0.32      0.35 o 
   5  -1   9       24.86       22.05      1.04 o 
   6  -1   9        1.44        2.30      0.52 o 
   7  -1   9        0.34        1.46      0.52 o 
   8  -1   9        5.70        2.94      0.75 o 
   9  -1   9        5.73        5.20      1.21 o 
  10  -1   9       32.67       32.35      1.98 o 
  -7   0   9        0.11        0.10      0.54 o 
  -6   0   9        0.07        0.37      0.42 o 
  -5   0   9       12.33       13.60      0.81 o 
  -4   0   9        1.39        1.32      0.43 o 
  -3   0   9        8.27        7.52      0.62 o 
  -2   0   9       16.81       19.00      0.68 o 
  -1   0   9       50.97       53.90      0.95 o 
   0   0   9        7.47        6.86      0.41 o 
   1   0   9        6.65        5.85      0.39 o 
   2   0   9        1.66        2.17      0.27 o 
   3   0   9        1.28        1.97      0.33 o 
   4   0   9       17.00       16.89      0.66 o 
   5   0   9       29.09       27.65      1.31 o 
   6   0   9       21.03       21.01      0.94 o 
   7   0   9       10.90       15.30      0.85 o 
   8   0   9        0.30        0.21      0.47 o 
   9   0   9        5.14        2.80      0.63 o 
  10   0   9        9.97        9.34      0.86 o 
  -6   1   9       24.77       27.70      1.51 o 
  -5   1   9        1.77        1.86      0.69 o 
  -4   1   9        1.25        0.51      0.33 o 
  -3   1   9        0.12        0.44      0.33 o 
  -2   1   9       15.89       17.46      0.70 o 
  -1   1   9        6.30        8.04      0.47 o 
   0   1   9        9.09       10.97      0.48 o 
   1   1   9        2.05        1.81      0.29 o 
   2   1   9       18.58       13.66      0.52 o 
   3   1   9      114.42      132.30      1.63 o 
   4   1   9       17.81       14.60      0.56 o 
   5   1   9        0.95        0.48      0.29 o 
   6   1   9        0.36        1.14      0.34 o 
   7   1   9       12.95       11.06      0.58 o 
   8   1   9        3.50        3.26      0.59 o 
   9   1   9        5.38        5.15      0.96 o 
  10   1   9        0.71        1.52      0.88 o 
  11   1   9        3.95        5.16      1.46 o 
  -6   2   9       11.88       12.74      1.12 o 
  -5   2   9        0.74        1.62      0.53 o 
  -4   2   9       19.37       17.83      2.52 o 
  -3   2   9       18.32       23.76      1.40 o 
  -2   2   9      111.99      114.88      1.48 o 
  -1   2   9       34.27       36.02      1.18 o 
   0   2   9       34.06       34.32      0.79 o 
   1   2   9        5.91        7.80      0.45 o 
   2   2   9        7.98        5.85      0.42 o 
   3   2   9       77.07       88.62      1.46 o 
   4   2   9        3.67        3.43      0.36 o 
   5   2   9       11.69       10.41      0.56 o 
   6   2   9        5.80        4.71      0.50 o 
   7   2   9        4.06        5.45      0.56 o 
   8   2   9        0.58        0.28      0.45 o 
   9   2   9       10.68        7.99      0.82 o 
  10   2   9        3.09        2.81      0.72 o 
  11   2   9        2.05        2.67      0.97 o 
  -6   3   9        1.69        1.12      0.67 o 
  -5   3   9        0.29        0.50      0.51 o 
  -4   3   9       28.62       24.84      1.33 o 
  -3   3   9        0.00        0.12      0.57 o 
  -2   3   9      416.90      429.61      4.53 o 
  -1   3   9        0.43        0.68      0.37 o 
   0   3   9       20.77       22.72      0.81 o 
   1   3   9       46.64       45.29      1.05 o 
   2   3   9       93.30       98.52      1.32 o 
   3   3   9        0.11        0.52      0.31 o 
   4   3   9       18.33       18.76      0.65 o 
   5   3   9        0.32        0.81      0.33 o 
   6   3   9        0.86        0.49      0.34 o 
   7   3   9        0.06       -0.21      0.37 o 
   8   3   9        3.12        2.74      0.55 o 
   9   3   9       23.69       22.21      0.92 o 
  10   3   9        3.50        3.92      0.76 o 
  11   3   9       14.31       14.04      1.06 o 
  -5   4   9        0.29       -0.07      0.46 o 
  -4   4   9       10.23        6.53      0.90 o 
  -3   4   9       38.02       34.74      1.46 o 
  -2   4   9        0.14        0.40      0.71 o 
  -1   4   9        0.31        0.52      0.40 o 
   0   4   9       10.81       13.77      0.75 o 
   1   4   9        8.22        7.34      0.58 o 
   2   4   9       71.15       78.51      1.39 o 
   3   4   9       36.78       36.48      0.96 o 
   4   4   9       17.09       15.96      0.56 o 
   5   4   9        8.91       10.10      0.51 o 
   6   4   9        6.67        7.96      0.76 o 
   7   4   9        3.32        4.34      0.68 o 
   8   4   9        1.85        1.09      0.44 o 
   9   4   9        1.15        0.55      0.47 o 
  10   4   9        7.38        5.81      0.65 o 
  11   4   9        0.64        0.93      0.66 o 
  -4   5   9       31.10       30.50      1.49 o 
  -3   5   9       16.29       15.46      1.38 o 
  -2   5   9        0.06       -0.15      0.46 o 
  -1   5   9        9.49        9.50      1.28 o 
   0   5   9        0.02        0.27      0.33 o 
   1   5   9        0.05        0.01      0.31 o 
   2   5   9       10.44        9.06      0.55 o 
   3   5   9        0.59        0.42      0.30 o 
   4   5   9        6.80        7.98      0.87 o 
   5   5   9        0.50        1.08      0.44 o 
   6   5   9       34.07       29.62      0.79 o 
   7   5   9        3.50        2.98      0.51 o 
   8   5   9       13.75       15.03      0.88 o 
   9   5   9        0.44        0.48      0.49 o 
  10   5   9        3.01        3.58      0.63 o 
  11   5   9        0.43        0.88      0.54 o 
  -2   6   9        2.60        2.67      1.04 o 
  -1   6   9        0.13       -0.23      0.67 o 
   0   6   9        0.43        1.73      0.84 o 
   1   6   9        9.22        8.36      1.27 o 
   2   6   9        8.63        8.65      0.88 o 
   3   6   9       11.74       11.02      0.59 o 
   4   6   9        7.76        8.52      0.57 o 
   5   6   9        4.63        4.19      0.54 o 
   6   6   9        2.23        2.41      0.51 o 
   7   6   9        6.19        5.67      0.66 o 
   8   6   9       36.11       31.69      1.19 o 
   9   6   9        0.20        0.33      0.39 o 
  10   6   9        0.03        0.81      0.52 o 
  11   6   9        7.40        7.24      0.79 o 
  -2   7   9        0.01       -0.69      0.69 o 
  -1   7   9       27.99       25.37      2.15 o 
   0   7   9        0.02        0.29      0.71 o 
   1   7   9        1.13        0.52      0.79 o 
   2   7   9        7.72        8.68      0.89 o 
   3   7   9        1.13        0.28      0.49 o 
   4   7   9        0.54        1.22      0.41 o 
   5   7   9        7.83        7.88      0.56 o 
   6   7   9        1.73        2.19      0.50 o 
   7   7   9        0.37        0.40      0.46 o 
   8   7   9       25.15       27.17      1.13 o 
   9   7   9        0.94        1.07      0.58 o 
  10   7   9        0.44        1.10      0.63 o 
  11   7   9        6.24        4.33      0.62 o 
  -2   8   9        0.16        0.27      0.88 o 
  -1   8   9        7.78        6.88      1.50 o 
   0   8   9        5.29        8.28      1.51 o 
   1   8   9        2.35        2.68      1.07 o 
   2   8   9        2.22        3.03      0.88 o 
   3   8   9        4.38        5.47      0.80 o 
   4   8   9        8.45        6.33      0.83 o 
   5   8   9       17.47       18.58      1.21 o 
   6   8   9       13.56       15.14      0.85 o 
   7   8   9       43.45       39.77      1.29 o 
   8   8   9        1.48        1.50      0.77 o 
   9   8   9       13.97       12.92      0.96 o 
  10   8   9       12.75       11.42      1.18 o 
  11   8   9       23.15       25.28      1.95 o 
  -1   9   9       16.62       17.20      2.15 o 
   0   9   9        0.38        0.38      0.96 o 
   1   9   9       29.44       30.28      2.44 o 
   2   9   9       22.34       27.72      2.21 o 
   3   9   9        1.96        1.57      0.65 o 
   4   9   9        9.90       10.59      3.43 o 
   5   9   9       20.47       22.06      1.31 o 
   6   9   9       64.99       59.78      3.01 o 
   7   9   9       34.32       34.96      1.24 o 
   8   9   9       13.64       14.35      1.08 o 
   9   9   9        1.97        0.37      0.73 o 
  10   9   9       11.59       11.11      1.04 o 
   1  10   9        0.42        0.75      1.05 o 
   2  10   9        4.65        4.24      1.27 o 
   3  10   9        0.10        0.04      0.57 o 
   4  10   9        9.68        8.43      0.96 o 
   5  10   9       10.07       13.42      2.70 o 
   6  10   9        3.93        5.52      0.90 o 
   7  10   9        8.07        7.67      1.04 o 
   8  10   9       18.35       15.44      1.16 o 
   9  10   9       18.82       20.46      1.15 o 
   3  11   9        1.79        0.75      0.65 o 
   4  11   9        6.32        6.84      0.91 o 
   5  11   9        0.24        0.31      0.75 o 
   6  11   9        6.16        3.34      0.79 o 
   7  11   9        1.93        3.15      0.83 o 
   8  11   9        1.80        0.78      0.72 o 
  -1  -8  10        0.30        0.54      0.71 o 
   0  -8  10        2.77        3.09      0.71 o 
  -4  -7  10        0.25        0.66      0.74 o 
  -3  -7  10        7.64        6.83      0.76 o 
  -2  -7  10        0.53        0.71      0.48 o 
  -1  -7  10        0.00       -0.43      0.53 o 
   0  -7  10        0.68        0.81      0.64 o 
   1  -7  10        2.32        1.93      0.59 o 
   2  -7  10        0.31        1.38      0.57 o 
   3  -7  10        0.07        0.03      0.53 o 
  -5  -6  10        2.83        3.53      0.82 o 
  -4  -6  10        5.14        4.02      0.59 o 
  -3  -6  10       11.77       12.89      0.97 o 
  -2  -6  10        0.00       -0.15      0.49 o 
  -1  -6  10        0.68        0.72      0.54 o 
   0  -6  10       13.22       16.77      1.50 o 
   1  -6  10        9.70        7.37      0.65 o 
   2  -6  10        4.21        5.58      0.74 o 
   3  -6  10        0.01        0.40      0.49 o 
   4  -6  10       10.34        9.31      1.54 o 
  -5  -5  10        1.17        0.73      0.69 o 
  -4  -5  10       18.57       20.39      0.96 o 
  -3  -5  10       20.98       21.71      0.95 o 
  -2  -5  10       31.97       38.38      1.57 o 
  -1  -5  10       10.42       11.96      0.76 o 
   0  -5  10       50.75       51.42      1.46 o 
   1  -5  10        8.85        7.41      0.74 o 
   2  -5  10        1.79        2.18      0.54 o 
   3  -5  10        3.14        3.08      0.57 o 
   4  -5  10       12.70        9.39      1.02 o 
   5  -5  10        0.02        0.62      0.88 o 
   6  -5  10        3.50        3.68      1.02 o 
  -6  -4  10        6.72        9.05      2.08 o 
  -5  -4  10        1.91        2.03      0.87 o 
  -4  -4  10       22.46       23.38      1.22 o 
  -3  -4  10       67.00       74.21      1.57 o 
  -2  -4  10       10.23        7.92      0.66 o 
  -1  -4  10       40.00       38.52      1.38 o 
   0  -4  10       34.84       28.40      1.72 o 
   1  -4  10       18.15       18.07      0.84 o 
   2  -4  10        9.85        8.77      1.46 o 
   3  -4  10        0.69        0.58      0.48 o 
   4  -4  10       26.84       29.34      1.57 o 
   5  -4  10        0.02        0.94      0.53 o 
   6  -4  10        0.53        1.49      0.57 o 
   7  -4  10        6.31        8.69      1.28 o 
  -6  -3  10        1.21        0.45      1.26 o 
  -5  -3  10        0.06       -0.53      0.88 o 
  -4  -3  10        1.26        1.11      0.81 o 
  -3  -3  10        0.99        0.79      0.75 o 
  -2  -3  10        1.26        2.39      0.62 o 
  -1  -3  10       14.13       12.49      0.73 o 
   0  -3  10        1.38        1.18      0.45 o 
   1  -3  10        9.96        9.38      0.65 o 
   2  -3  10       12.96       11.04      0.69 o 
   3  -3  10       34.38       33.20      1.07 o 
   4  -3  10       21.61       17.27      0.82 o 
   5  -3  10        3.40        5.76      0.76 o 
   6  -3  10        0.40       -0.20      0.51 o 
   7  -3  10        0.12       -0.03      0.57 o 
   8  -3  10        1.60        2.22      0.66 o 
  -6  -2  10        0.74        1.81      0.57 o 
  -5  -2  10       21.33       22.15      0.83 o 
  -4  -2  10        2.97        2.22      0.43 o 
  -3  -2  10        6.17        3.68      0.53 o 
  -2  -2  10        7.46        7.46      0.62 o 
  -1  -2  10        1.05       -0.23      0.38 o 
   0  -2  10        7.40        9.05      0.52 o 
   1  -2  10        0.01        0.74      0.41 o 
   2  -2  10        0.61        0.81      0.44 o 
   3  -2  10       27.62       24.25      0.88 o 
   4  -2  10        1.85        1.58      0.56 o 
   5  -2  10        0.20        0.39      0.48 o 
   6  -2  10        4.20        3.59      0.60 o 
   7  -2  10        2.63        2.82      0.71 o 
   8  -2  10       14.10       16.37      1.60 o 
  -6  -1  10        0.34        0.65      0.46 o 
  -5  -1  10        0.04        0.42      0.49 o 
  -4  -1  10        0.91        0.28      0.66 o 
  -3  -1  10        3.76        4.42      0.55 o 
  -2  -1  10       17.66       16.73      1.16 o 
  -1  -1  10        1.47        1.32      0.57 o 
   0  -1  10        0.03       -0.03      0.35 o 
   1  -1  10        4.23        4.17      0.53 o 
   2  -1  10       15.45       15.13      0.61 o 
   3  -1  10        2.78        1.67      0.38 o 
   4  -1  10        0.53        0.93      0.46 o 
   5  -1  10        1.22        1.15      0.47 o 
   6  -1  10       17.71       15.11      0.88 o 
   7  -1  10       51.04       57.69      1.51 o 
   8  -1  10        1.81        1.53      0.76 o 
   9  -1  10        1.47        2.49      0.66 o 
  -6   0  10        1.22        0.72      0.48 o 
  -5   0  10        0.40        0.84      0.46 o 
  -4   0  10        3.83        4.99      0.62 o 
  -3   0  10        0.00       -0.38      0.38 o 
  -2   0  10       12.60       11.23      0.93 o 
  -1   0  10        2.02        3.93      0.53 o 
   0   0  10        0.30        0.76      0.38 o 
   1   0  10        1.70        1.25      0.40 o 
   2   0  10       45.59       47.82      1.29 o 
   3   0  10       12.03       11.55      0.74 o 
   4   0  10        6.33        4.31      0.46 o 
   5   0  10        2.68        3.03      0.60 o 
   6   0  10        0.88        0.34      0.48 o 
   7   0  10        7.16       11.00      0.83 o 
   8   0  10        2.45        1.57      0.64 o 
   9   0  10        9.30        9.16      0.84 o 
  -5   1  10        2.17        4.27      0.86 o 
  -4   1  10        0.90        0.83      0.41 o 
  -3   1  10        6.74        7.70      0.62 o 
  -2   1  10        0.22        0.65      0.48 o 
  -1   1  10       22.68       24.75      0.75 o 
   0   1  10       10.85        8.76      0.52 o 
   1   1  10       10.32        7.74      0.49 o 
   2   1  10       93.02       94.22      1.40 o 
   3   1  10       65.44       62.56      1.24 o 
   4   1  10       14.35       11.60      0.76 o 
   5   1  10      164.16      164.36      3.99 o 
   6   1  10      341.76      376.41      5.04 o 
   7   1  10       58.14       56.60      1.94 o 
   8   1  10        0.02        0.64      0.77 o 
   9   1  10        0.17       -0.14      0.81 o 
  10   1  10        0.09        1.03      0.85 o 
  -5   2  10       38.30       29.30      1.37 o 
  -4   2  10       19.93       17.87      1.81 o 
  -3   2  10        4.12        5.88      0.85 o 
  -2   2  10        7.48        7.14      0.62 o 
  -1   2  10       23.39       23.10      0.69 o 
   0   2  10       14.88       14.70      0.64 o 
   1   2  10       27.76       26.99      0.82 o 
   2   2  10        1.87        1.46      0.36 o 
   3   2  10       50.43       51.20      1.04 o 
   4   2  10       97.61       98.08      1.35 o 
   5   2  10        3.19        5.37      0.53 o 
   6   2  10      134.34      124.58      1.89 o 
   7   2  10       41.97       30.58      1.00 o 
   8   2  10       21.44       21.83      1.06 o 
   9   2  10       16.96       13.47      1.24 o 
  10   2  10       21.38       23.98      1.55 o 
  -5   3  10       63.82       67.95      2.87 o 
  -4   3  10        0.10        0.26      0.87 o 
  -3   3  10       35.68       38.16      2.45 o 
  -2   3  10       19.12       17.02      1.12 o 
  -1   3  10      309.57      311.32      4.11 o 
   0   3  10       62.67       58.14      1.49 o 
   1   3  10        6.44        9.10      0.80 o 
   2   3  10        6.42        6.91      0.49 o 
   3   3  10        2.08        1.44      0.34 o 
   4   3  10       22.90       25.30      0.76 o 
   5   3  10        0.14        0.44      0.34 o 
   6   3  10        0.78        0.38      0.37 o 
   7   3  10        9.67       10.16      0.83 o 
   8   3  10        2.86        2.80      0.54 o 
   9   3  10        0.25        0.49      0.48 o 
  10   3  10       12.24       10.99      0.95 o 
  -4   4  10        3.98        4.66      1.04 o 
  -3   4  10        1.16       -0.19      0.71 o 
  -2   4  10        2.95        4.25      0.76 o 
  -1   4  10      101.90      103.92      2.48 o 
   0   4  10        8.09        9.73      0.99 o 
   1   4  10        7.68        8.86      1.01 o 
   2   4  10       29.24       28.86      1.35 o 
   3   4  10       79.12       87.87      1.82 o 
   4   4  10       24.44       20.99      0.85 o 
   5   4  10        2.98        4.13      0.45 o 
   6   4  10        0.04        0.00      0.36 o 
   7   4  10        0.00       -0.17      0.36 o 
   8   4  10        1.59        1.72      0.51 o 
   9   4  10        1.88        1.63      0.64 o 
  10   4  10        8.84        8.99      0.76 o 
  11   4  10        0.17        0.54      0.66 o 
  -3   5  10        0.74        0.04      0.79 o 
  -2   5  10       10.38       10.36      1.01 o 
  -1   5  10        0.44       -0.47      0.51 o 
   0   5  10        0.69        1.04      0.54 o 
   1   5  10        2.52        2.94      0.77 o 
   2   5  10        0.15        0.64      0.40 o 
   3   5  10       45.41       41.72      1.08 o 
   4   5  10       13.72       12.66      0.91 o 
   5   5  10        0.93        0.72      0.37 o 
   6   5  10        4.02        3.73      0.58 o 
   7   5  10        4.52        4.42      0.49 o 
   8   5  10       14.60       17.73      0.87 o 
   9   5  10       17.60       19.06      0.98 o 
  10   5  10        6.08        6.30      0.75 o 
  11   5  10        0.95        0.29      0.52 o 
  -3   6  10        1.95        2.88      1.00 o 
  -2   6  10       16.16       16.57      1.37 o 
  -1   6  10        0.74        0.98      0.60 o 
   0   6  10        4.84        5.72      0.78 o 
   1   6  10        0.00        0.27      0.51 o 
   2   6  10       15.82       15.12      0.99 o 
   3   6  10        0.42        1.15      0.45 o 
   4   6  10        0.14        0.01      0.39 o 
   5   6  10        1.27        0.87      0.46 o 
   6   6  10        5.23        4.16      0.61 o 
   7   6  10       93.47       93.54      3.08 o 
   8   6  10       18.94       23.01      1.59 o 
   9   6  10        8.26        9.52      0.69 o 
  10   6  10        1.05        1.29      0.54 o 
  11   6  10        0.00        0.00      0.55 o 
  -2   7  10        0.02        1.80      1.09 o 
  -1   7  10        1.21        1.30      1.05 o 
   0   7  10        0.01       -0.06      0.79 o 
   1   7  10        0.80        1.98      1.05 o 
   2   7  10       28.99       35.07      2.36 o 
   3   7  10        7.24        8.63      0.81 o 
   4   7  10        0.02       -0.35      0.40 o 
   5   7  10        1.08        0.33      0.44 o 
   6   7  10       11.27       12.71      0.86 o 
   7   7  10        1.27        2.83      0.61 o 
   8   7  10        7.53        7.86      0.80 o 
   9   7  10        2.11        1.37      0.60 o 
  10   7  10       20.08       18.10      1.35 o 
  -1   8  10        4.47        1.23      1.04 o 
   0   8  10       11.55       10.97      1.71 o 
   1   8  10       21.86       20.81      2.15 o 
   2   8  10       40.63       40.90      2.70 o 
   3   8  10        0.01       -0.08      0.55 o 
   4   8  10        0.43        0.02      0.60 o 
   5   8  10       18.99       19.03      0.98 o 
   6   8  10      181.94      201.80      3.12 o 
   7   8  10        3.76        4.70      0.70 o 
   8   8  10        0.53        0.61      0.54 o 
   9   8  10        6.96        6.49      0.85 o 
  10   8  10        3.09        3.30      0.77 o 
   1   9  10        5.60        5.54      1.48 o 
   2   9  10        9.23       12.29      1.80 o 
   3   9  10        4.95        4.54      0.85 o 
   4   9  10       66.74       67.95      5.77 o 
   5   9  10      120.25      128.97      3.17 o 
   6   9  10      168.40      162.08      4.12 o 
   7   9  10        0.77        2.16      0.65 o 
   8   9  10        3.15        3.35      0.71 o 
   9   9  10        1.03        0.75      0.64 o 
   2  10  10        0.75        2.38      1.21 o 
   3  10  10        2.00        1.94      0.72 o 
   4  10  10        1.24        0.36      0.83 o 
   5  10  10       35.73       31.31      1.64 o 
   6  10  10       24.76       23.47      1.50 o 
   7  10  10        1.28        2.64      1.12 o 
   8  10  10        5.15        4.03      0.76 o 
  -2  -6  11        1.29        1.06      1.05 o 
  -1  -6  11        3.55        4.63      1.34 o 
   0  -6  11        1.44        2.15      0.64 o 
   1  -6  11        0.00        0.61      0.48 o 
   2  -6  11        0.15        2.17      0.83 o 
   3  -6  11       22.92       17.45      1.36 o 
  -3  -5  11        0.92        1.33      0.79 o 
  -2  -5  11       30.66       27.51      1.08 o 
  -1  -5  11      246.12      269.89      4.53 o 
   0  -5  11        0.74        0.81      0.80 o 
   1  -5  11       33.14       40.78      1.65 o 
   2  -5  11        0.00        0.01      0.52 o 
   3  -5  11        0.17        1.96      0.56 o 
   4  -5  11        9.77        6.54      1.00 o 
  -4  -4  11        0.67        0.49      0.71 o 
  -3  -4  11       43.27       35.86      1.46 o 
  -2  -4  11       59.90       63.09      1.85 o 
  -1  -4  11       96.51       94.02      1.81 o 
   0  -4  11        3.58        4.81      0.64 o 
   1  -4  11        0.41       -0.08      0.49 o 
   2  -4  11       13.71       10.53      0.76 o 
   3  -4  11        7.58        7.86      1.00 o 
   4  -4  11        1.16        0.69      0.60 o 
   5  -4  11        0.10        0.56      0.60 o 
   6  -4  11        2.62        4.40      0.86 o 
  -4  -3  11        0.02        0.77      0.64 o 
  -3  -3  11        0.04       -0.15      0.59 o 
  -2  -3  11        0.72        0.92      1.04 o 
  -1  -3  11        0.03        0.55      0.61 o 
   0  -3  11        4.85        6.02      0.66 o 
   1  -3  11       14.86       12.34      0.77 o 
   2  -3  11        0.12        0.40      0.46 o 
   3  -3  11       39.80       38.15      2.25 o 
   4  -3  11        4.35        4.51      0.67 o 
   5  -3  11        5.46        6.10      0.84 o 
   6  -3  11        0.53        1.20      0.82 o 
   7  -3  11        2.73        1.25      1.14 o 
  -4  -2  11       15.38       15.79      0.90 o 
  -3  -2  11        7.30        9.46      0.73 o 
  -2  -2  11       22.86       26.10      1.23 o 
  -1  -2  11        0.21        1.24      0.60 o 
   0  -2  11        6.01        5.32      0.74 o 
   1  -2  11        0.04       -0.02      0.62 o 
   2  -2  11       16.17       13.95      0.86 o 
   3  -2  11        1.09        1.26      0.51 o 
   4  -2  11        1.30        0.81      0.53 o 
   5  -2  11        0.36        0.20      0.51 o 
   6  -2  11        1.03        0.27      0.52 o 
   7  -2  11        6.30        7.39      0.90 o 
  -5  -1  11        0.24        0.10      0.81 o 
  -4  -1  11        8.11        5.53      1.27 o 
  -3  -1  11       32.58       32.29      1.07 o 
  -2  -1  11        6.37        3.13      0.53 o 
  -1  -1  11        0.61        0.05      0.40 o 
   0  -1  11        0.80        0.44      0.42 o 
   1  -1  11        3.92        3.99      0.57 o 
   2  -1  11       20.36       22.47      0.96 o 
   3  -1  11        5.72        5.44      0.85 o 
   4  -1  11        0.34       -0.10      0.50 o 
   5  -1  11        0.07        0.46      0.51 o 
   6  -1  11        2.71        3.83      0.76 o 
   7  -1  11        1.03        1.69      0.74 o 
   8  -1  11        2.73        3.91      1.20 o 
  -4   0  11        0.23        0.53      0.47 o 
  -3   0  11       11.97        9.46      0.77 o 
  -2   0  11        0.63        1.02      0.49 o 
  -1   0  11        7.51        4.59      0.54 o 
   0   0  11       53.87       54.61      1.40 o 
   1   0  11       87.61       93.13      1.85 o 
   2   0  11        8.10        8.48      0.72 o 
   3   0  11        1.79        1.44      0.52 o 
   4   0  11        0.25        0.57      0.48 o 
   5   0  11        3.53        3.30      1.33 o 
   6   0  11        3.47        3.69      0.84 o 
   7   0  11        2.58        2.53      0.97 o 
   8   0  11       12.86       16.83      2.63 o 
   9   0  11        0.01        1.11      0.88 o 
  -4   1  11        6.07        4.00      0.88 o 
  -3   1  11        1.40        1.18      0.45 o 
  -2   1  11        0.05       -0.40      0.75 o 
  -1   1  11       20.31       17.67      0.84 o 
   0   1  11       33.82       38.97      1.18 o 
   1   1  11       50.20       50.86      1.46 o 
   2   1  11        0.88        0.93      0.48 o 
   3   1  11       10.32        8.88      0.72 o 
   4   1  11       13.60       12.99      0.83 o 
   5   1  11      102.08      109.15      2.06 o 
   6   1  11       27.21       31.37      1.18 o 
   7   1  11        3.22        4.55      0.92 o 
   8   1  11       18.58       28.80      3.39 o 
   9   1  11        2.77        2.94      0.95 o 
  -4   2  11        3.92        4.96      0.93 o 
  -3   2  11        5.13        4.54      1.02 o 
  -2   2  11        6.40        3.89      0.96 o 
  -1   2  11       78.00       88.01      3.38 o 
   0   2  11       56.35       56.86      1.31 o 
   1   2  11        6.43        6.18      0.55 o 
   2   2  11        9.26       10.46      0.73 o 
   3   2  11        1.97        1.39      0.45 o 
   4   2  11       20.89       17.26      0.79 o 
   5   2  11      234.63      243.03      3.63 o 
   6   2  11       30.25       34.67      1.24 o 
   7   2  11        1.05        3.76      1.08 o 
   8   2  11        0.34        0.61      1.01 o 
   9   2  11        7.91       10.71      1.21 o 
  -3   3  11        9.56        8.51      1.23 o 
  -1   3  11       14.13       10.91      1.02 o 
   0   3  11      204.53      231.30      5.12 o 
   1   3  11        7.52        9.14      0.76 o 
   2   3  11        4.61        3.82      0.48 o 
   3   3  11        1.45        0.59      0.35 o 
   4   3  11        0.99        1.13      0.52 o 
   5   3  11        0.00        0.99      0.46 o 
   6   3  11        1.83        3.93      0.61 o 
   7   3  11       16.04       19.26      1.89 o 
   8   3  11        5.47        3.72      0.71 o 
   9   3  11        6.71        4.89      1.38 o 
  10   3  11        0.73        1.00      0.90 o 
  -3   4  11        0.86        0.36      0.79 o 
  -2   4  11       63.93       60.22      2.03 o 
  -1   4  11        1.38        2.63      0.71 o 
   0   4  11       13.49       12.55      1.28 o 
   1   4  11       28.08       23.83      2.34 o 
   2   4  11        5.84        4.49      0.74 o 
   3   4  11       36.11       33.55      1.20 o 
   4   4  11       60.91       66.21      1.64 o 
   5   4  11       17.56       20.48      0.73 o 
   6   4  11        0.01        0.61      0.42 o 
   7   4  11        0.89        1.64      0.62 o 
   8   4  11        0.21        0.19      0.72 o 
   9   4  11        1.10        1.89      0.54 o 
  10   4  11        0.08        0.68      0.86 o 
  -2   5  11       11.22       13.08      2.03 o 
  -1   5  11        0.00        0.74      0.68 o 
   0   5  11        0.59       -0.29      0.56 o 
   1   5  11        2.27        2.37      0.67 o 
   2   5  11        6.56        5.08      0.77 o 
   3   5  11        0.90        1.44      0.51 o 
   4   5  11        2.74        2.27      0.64 o 
   5   5  11        2.46        1.09      0.51 o 
   6   5  11        8.11        6.59      0.74 o 
   7   5  11        0.00        0.19      0.38 o 
   8   5  11       15.11       15.74      0.88 o 
   9   5  11        0.45        1.31      0.62 o 
  10   5  11        5.44        7.53      0.79 o 
  -1   6  11        0.01        0.24      0.63 o 
   0   6  11        4.90        2.72      0.96 o 
   1   6  11        3.48        3.14      0.73 o 
   2   6  11        2.09        2.38      0.68 o 
   3   6  11        4.37        4.17      0.76 o 
   4   6  11        2.25        1.00      0.52 o 
   5   6  11        0.12       -0.36      0.43 o 
   6   6  11        3.27        4.06      0.66 o 
   7   6  11        0.70        1.61      0.57 o 
   8   6  11        1.12        0.84      0.57 o 
   9   6  11       11.93       13.23      1.20 o 
  10   6  11        0.12       -0.36      0.49 o 
   0   7  11        6.68        8.02      1.55 o 
   1   7  11       53.34       56.38      1.88 o 
   2   7  11        0.21        1.31      0.64 o 
   3   7  11        3.89        2.74      0.61 o 
   4   7  11        0.05        0.49      0.60 o 
   5   7  11        1.94        2.09      0.79 o 
   6   7  11        1.77        2.66      0.60 o 
   7   7  11        3.97        4.89      0.94 o 
   8   7  11        7.05        9.34      1.04 o 
   9   7  11        3.16        3.85      0.74 o 
   1   8  11       13.57       10.22      1.73 o 
   2   8  11        3.59        4.45      1.32 o 
   3   8  11        4.21        3.14      0.86 o 
   4   8  11        2.07        1.42      0.58 o 
   5   8  11        3.75        3.86      1.15 o 
   6   8  11        1.94        3.02      0.66 o 
   7   8  11        4.17        5.74      0.92 o 
   8   8  11       16.54       20.27      1.92 o 
   9   8  11        1.89        1.28      0.67 o 
   3   9  11        1.29        0.82      1.02 o 
   4   9  11        0.38        0.85      0.73 o 
   5   9  11       82.22       84.02      2.64 o 
   6   9  11       19.46       23.17      1.17 o 
   7   9  11        0.73        1.49      0.66 o 
   8   9  11        0.18        0.26      0.66 o 
   0  -5  12       12.62       19.30      1.66 o 
   1  -5  12       17.48       25.88      1.49 o 
  -2  -4  12       75.82       86.93      2.57 o 
  -1  -4  12       22.46       28.79      1.41 o 
   0  -4  12       18.49       25.87      1.35 o 
   1  -4  12        9.91        8.79      0.79 o 
   2  -4  12        0.01       -0.04      0.58 o 
   3  -4  12        6.46        6.57      0.89 o 
   4  -4  12       14.51       13.42      1.50 o 
  -2  -3  12        0.97        2.94      0.90 o 
  -1  -3  12       11.04       10.11      1.17 o 
   0  -3  12        6.12        8.38      0.93 o 
   1  -3  12        5.75        2.03      0.85 o 
   2  -3  12        0.53        0.49      0.58 o 
   3  -3  12       10.77       10.35      0.87 o 
   4  -3  12        3.99        3.16      0.81 o 
   5  -3  12       18.04       15.74      1.01 o 
  -3  -2  12       53.85       64.14      1.89 o 
  -2  -2  12        5.96        5.82      0.98 o 
  -1  -2  12        3.86        5.67      0.83 o 
   0  -2  12        0.09       -0.10      0.70 o 
   1  -2  12        0.68        0.06      0.71 o 
   2  -2  12        0.10        0.17      0.72 o 
   3  -2  12        0.45        0.39      1.00 o 
   4  -2  12        4.08        2.14      0.88 o 
   5  -2  12        2.88        1.78      0.83 o 
   6  -2  12        0.71        1.36      0.62 o 
  -3  -1  12        6.62        3.71      0.60 o 
  -2  -1  12        1.82        2.50      0.57 o 
  -1  -1  12       10.27        8.45      1.02 o 
   0  -1  12        1.67        1.04      0.53 o 
   1  -1  12       14.57       10.65      1.05 o 
   2  -1  12        0.93        0.47      0.77 o 
   3  -1  12        0.10       -0.34      0.69 o 
   4  -1  12        1.19        1.17      0.77 o 
   5  -1  12        0.02        0.07      0.76 o 
   6  -1  12        0.19        1.44      0.86 o 
   7  -1  12        3.52        1.81      0.87 o 
  -3   0  12        0.21        0.04      0.55 o 
  -2   0  12        5.40        4.31      1.04 o 
  -1   0  12        0.47        0.26      0.53 o 
   0   0  12        0.04        0.83      0.50 o 
   1   0  12        0.02        0.68      0.58 o 
   2   0  12        1.20        2.11      0.57 o 
   3   0  12        0.71        1.26      0.53 o 
   4   0  12        6.62        7.29      0.99 o 
   5   0  12        0.01        1.12      0.75 o 
   6   0  12        0.57        0.10      0.76 o 
   7   0  12        0.40        2.06      1.39 o 
   8   0  12        0.21        0.16      1.05 o 
  -3   1  12        4.50        4.31      1.11 o 
  -2   1  12       10.97        9.41      2.18 o 
  -1   1  12        5.62        6.77      0.74 o 
   0   1  12        2.52        4.06      0.68 o 
   1   1  12        3.00        3.52      0.67 o 
   2   1  12        0.04        0.46      0.47 o 
   3   1  12        3.70        2.95      0.60 o 
   4   1  12        0.23        0.25      0.55 o 
   5   1  12        2.51        1.19      0.69 o 
   6   1  12       37.55       37.44      1.71 o 
   7   1  12       39.31       41.88      1.84 o 
   8   1  12       21.42       30.80      2.63 o 
  -2   2  12       11.61        9.42      1.30 o 
  -1   2  12        0.54        2.33      0.83 o 
   0   2  12        1.37        3.75      0.96 o 
   1   2  12       34.81       40.76      1.35 o 
   2   2  12        1.17        2.05      0.73 o 
   3   2  12        7.32        6.59      1.74 o 
   4   2  12       12.55       13.31      0.99 o 
   5   2  12       50.84       45.72      1.37 o 
   6   2  12       45.11       45.81      2.29 o 
   7   2  12        0.74        2.49      0.68 o 
   8   2  12       20.18       19.07      1.45 o 
  -2   3  12        8.36        6.02      1.17 o 
  -1   3  12       99.62      119.39      4.51 o 
   0   3  12        4.71        2.52      1.10 o 
   1   3  12       22.17       20.48      1.49 o 
   2   3  12       11.95       11.88      1.17 o 
   3   3  12       12.13        9.80      0.68 o 
   4   3  12        0.00       -0.04      0.45 o 
   5   3  12       10.94       12.48      0.98 o 
   6   3  12        2.90        5.27      0.83 o 
   7   3  12        0.70        1.42      0.64 o 
   8   3  12        0.82        1.89      0.71 o 
   9   3  12       11.23       11.02      1.23 o 
  -1   4  12       25.25       26.81      2.18 o 
   0   4  12        9.86        9.64      1.25 o 
   1   4  12       43.70       47.95      1.81 o 
   2   4  12       14.10       14.74      1.15 o 
   3   4  12       21.85       23.67      1.32 o 
   4   4  12        4.28        3.06      0.75 o 
   5   4  12       38.44       42.33      1.07 o 
   6   4  12        0.01        0.03      0.49 o 
   7   4  12        0.21        0.82      0.51 o 
   8   4  12        5.26        5.97      1.47 o 
   9   4  12        0.06        0.98      1.25 o 
  -1   5  12        6.19        8.56      1.02 o 
   0   5  12        3.64        2.40      0.76 o 
   1   5  12        2.33        2.22      1.36 o 
   2   5  12        1.35        1.22      0.68 o 
   3   5  12        2.11        1.71      0.70 o 
   4   5  12        4.68        3.87      0.81 o 
   5   5  12        7.29        5.15      0.73 o 
   6   5  12        0.28        0.36      0.54 o 
   7   5  12        0.03        0.27      0.63 o 
   8   5  12        0.16        0.56      0.52 o 
   9   5  12        1.13        0.87      0.55 o 
   0   6  12        1.76        1.47      0.71 o 
   1   6  12        0.12        0.83      0.68 o 
   2   6  12        0.71        1.04      0.66 o 
   3   6  12        1.50        2.06      0.70 o 
   4   6  12        2.69        1.99      0.59 o 
   5   6  12        6.26        5.11      0.73 o 
   6   6  12        0.01        0.58      0.57 o 
   7   6  12        7.40        7.85      1.03 o 
   8   6  12        9.14        6.93      0.99 o 
   1   7  12        0.00        1.07      1.00 o 
   2   7  12        0.40        0.16      0.64 o 
   3   7  12        0.01       -0.23      0.61 o 
   4   7  12        6.52        6.82      0.81 o 
   5   7  12        0.47        0.14      0.57 o 
   6   7  12        0.96        1.79      0.63 o 
   7   7  12       14.08       11.97      1.22 o 
   8   7  12        9.80       12.66      2.44 o 
   3   8  12        1.75        1.46      0.89 o 
   4   8  12        3.77        5.52      0.77 o 
   5   8  12        0.99        0.11      0.57 o 
   6   8  12        7.26        7.25      0.86 o 
   7   8  12       21.33       25.70      1.25 o 
   0  -2  13        5.45        6.29      1.00 o 
   1  -2  13        3.72        5.07      0.97 o 
   2  -2  13        1.28        1.53      0.86 o 
   3  -2  13        9.27        8.23      2.03 o 
   4  -2  13        9.99        6.81      1.42 o 
  -1  -1  13       15.76       16.93      1.28 o 
   0  -1  13        0.00       -0.22      0.98 o 
   1  -1  13        0.00        0.77      0.96 o 
   2  -1  13        1.72        2.08      0.84 o 
   3  -1  13        0.35       -0.70      0.70 o 
   4  -1  13        8.41        8.32      2.44 o 
   5  -1  13        0.01        0.79      0.90 o 
  -1   0  13        0.00       -0.23      0.56 o 
   0   0  13        5.12        4.43      0.69 o 
   1   0  13        1.94        2.03      0.61 o 
   2   0  13        9.19       13.73      1.28 o 
   3   0  13       17.27       20.75      1.86 o 
   4   0  13        0.86        2.35      1.50 o 
   5   0  13        2.02        1.53      0.86 o 
   6   0  13        0.30        0.94      0.82 o 
  -1   1  13        0.12        0.60      0.52 o 
   0   1  13       10.56        8.07      2.00 o 
   1   1  13       10.40       13.71      1.24 o 
   2   1  13        0.30        0.91      0.61 o 
   3   1  13       28.57       30.75      1.20 o 
   4   1  13       15.07       10.89      1.15 o 
   5   1  13        6.08        3.61      0.93 o 
   6   1  13       31.55       33.86      2.18 o 
   0   2  13        2.34        2.13      0.98 o 
   1   2  13       11.81       22.38      1.09 o 
   2   2  13        5.43        6.01      0.78 o 
   3   2  13        0.75        0.99      0.63 o 
   4   2  13       14.36       14.53      2.76 o 
   5   2  13        0.31        0.62      0.61 o 
   6   2  13       15.05       10.12      0.90 o 
   7   2  13       63.05       73.36      5.20 o 
   1   3  13       41.52       31.72      2.07 o 
   2   3  13       36.29       41.38      2.28 o 
   3   3  13        8.69        9.79      1.31 o 
   4   3  13        4.91        5.30      2.61 o 
   5   3  13        5.70        3.39      1.02 o 
   6   3  13        0.47        1.56      0.70 o 
   7   3  13       20.39       18.77      3.84 o 
   1   4  13        4.09        3.39      0.85 o 
   2   4  13        0.55        0.56      0.70 o 
   3   4  13        7.93        6.79      0.96 o 
   4   4  13        0.43        0.51      0.70 o 
   5   4  13       19.42       17.22      1.76 o 
   6   4  13        0.02        0.83      0.58 o 
   7   4  13        6.38        9.26      1.13 o 
   2   5  13        0.01        0.41      0.69 o 
   3   5  13       16.52       11.75      1.25 o 
   4   5  13       29.66       25.33      2.81 o 
   5   5  13        2.45        1.48      0.66 o 
   6   5  13        8.51        9.38      1.04 o 
   7   5  13        0.02        0.96      0.72 o 
   3   6  13        1.64       -0.02      0.66 o 
   4   6  13        5.12        5.18      0.92 o 
   5   6  13        6.27        4.27      0.77 o 
   6   6  13        0.00       -0.38      0.55 o 
                                                 
